# Supplementary material for: Candiduria in hospitalized patients: an investigation with the Sysmex UF-1000i urine analyzer
Source: PeerJ. 2019 May 20;7:e6935. doi: 10.7717/peerj.6935 (PMC6532615; doi:10.7717/peerj.6935)
Supplement: Data S1 — This dataset including 4 files named A, B, C and D. (A) indicates the urine YLC counts in patients admitted in internal wards; (B) indicates the urine YLC counts in patients admitted in surgery wards; (C) indicates the performance of YLCs in screening candiduria, based on which we draw the ROC curve and determined the YLC cut-off value. (D) indicates risk factors and outcome of ICU patients with/without candiduria, N means No, Y means Yes. [file peerj-07-6935-s001.zip]

Archive with 5 entries (4 files):
- raw dataset/
- raw dataset/A.xlsx
- raw dataset/B.xlsx
- raw dataset/C.xls
- raw dataset/D.xls
