# Supplementary material for: Candiduria in hospitalized patients: an investigation with the Sysmex UF-1000i urine analyzer
Source: PeerJ. 2019 May 20;7:e6935. doi: 10.7717/peerj.6935 (PMC6532615; doi:10.7717/peerj.6935)
Supplement: Data S1 — This dataset including 4 files named A, B, C and D. (A) indicates the urine YLC counts in patients admitted in internal wards; (B) indicates the urine YLC counts in patients admitted in surgery wards; (C) indicates the performance of YLCs in screening candiduria, based on which we draw the ROC curve and determined the YLC cut-off value. (D) indicates risk factors and outcome of ICU patients with/without candiduria, N means No, Y means Yes. [file peerj-07-6935-s001.zip › raw dataset/A.xlsx]

## Sheet: CCU
patient ID	gender	age (years)	YLC count
696396	female	51	1874.4
3312040002	female	82	1701.6
0096069472	female	79	1220.6
405844	female	88	942.3
399268	female	62	802.9
307996	female	84	741.4
692483	female	63	681.6
074200	female	83	542.4
477744	male	80	303.6
698615	female	86	239.7
027886	female	84	230.6
336469	female	86	226.1
564285	female	88	177.1
477744	male	80	164.6
485662	female	77	118.4
685819	male	44	107.5
695496	female	75	98.6
685782	male	78	98.2
695859	female	73	83.5
703699	female	58	79.9
629254	female	78	56.2
692512	female	28	50.7
579969	female	69	31.7
690200	female	80	28.4
471540	male	66	27.7
700602	male	50	21.2
130815	male	84	20.8
543741	male	53	19.9
668700	female	83	18.2
496312	female	81	17.8
350109	male	82	14
619424	female	76	12.1
691276	male	65	9.5
3003100002	female	86	0
697716	male	52	0
706312	female	71	0
689452	female	56	0
706635	female	48	0
691073	male	63	0
374566	male	63	0
707330	male	66	0
291349	male	73	0
165481	male	78	0
696314	male	49	0
686072	female	71	0
695854	female	95	0
689960	female	66	0
693445	male	63	0
700859	male	41	0
433971	female	77	0
704254	male	40	0
376617	male	70	0
592479	male	30	0
693207	male	59	0
508374	male	49	0
692565	male	73	0
685406	female	71	0
515845	male	61	0
709037	female	56	0
136660	male	87	0
490545	male	71	0
707175	female	61	0
701199	female	25	0
702530	female	67	0
639647	male	69	0
681657	female	57	0
628334	female	51	0
687788	male	51	0
708576	female	68	0
708353	female	63	0
685159	female	71	0
690216	male	51	0
701870	male	55	0
564097	female	75	0
324296	female	70	0
320458	female	87	0
522366	female	82	0
697382	female	78	0
702050	female	75	0
708263	female	71	0
703844	female	77	0
606226	female	57	0
688639	female	58	0
700694	female	64	0
692180	female	84	0
696577	male	74	0
144921	male	85	0
683098	female	80	0
683098	female	80	0
342329	female	85	0
707472	male	17	0
202689	female	88	0
704092	male	56	0
698110	male	79	0
687683	female	50	0
693233	male	62	0
698112	male	33	0
684935	female	57	0
702723	male	71	0
709613	female	58	0
702168	male	66	0
702288	male	80	0
706457	male	79	0
703762	female	64	0
706659	male	48	0
256721	male	89	0
690326	male	32	0
694375	male	59	0
699190	male	70	0
704833	male	58	0
697482	male	67	0
470597	male	70	0
689878	female	69	0
562633	male	78	0
189618	male	93	0
691131	male	69	0
686112	male	63	0
3112010004	female	83	0
145598	male	56	0
633835	male	71	0
467564	male	84	0
705107	male	49	0
237543	female	83	0
237543	female	83	0
3112010003	male	83	0
703490	female	70	0
695965	male	64	0
689607	male	64	0
695156	male	52	0
499942	male	46	0
554052	male	82	0
0097010359	male	43	0
146576	female	82	0
699297	female	64	0
593414	male	47	0
545337	male	51	0
709977	female	65	0
694797	female	72	0
696798	male	68	0
699610	male	43	0
6001470041	male	28	0
472118	female	77	0
688763	female	63	0
694604	female	64	0
707160	female	80	0
696110	female	87	0
593907	male	73	0
689376	male	58	0
551422	male	64	0
690758	male	48	0
697137	male	57	0
689099	male	31	0
702541	male	29	0
707389	female	72	0
656942	male	74	0
631966	female	64	0
599878	male	62	0
709975	female	68	0
705767	female	77	0
684947	male	74	0
569951	female	89	0
691615	male	58	0
696994	female	64	0
695909	male	58	0
376309	female	76	0
696350	female	67	0
703916	female	68	0
697315	male	61	0
706874	male	48	0
698837	male	51	0
640105	male	77	0
690485	male	62	0
709549	male	52	0
430885	male	67	0
685462	male	79	0
500983	male	75	0
688210	female	72	0
543742	female	63	0
120093	male	60	0
691995	female	56	0
686770	male	72	0
541167	male	92	0
578538	female	63	0
427236	female	58	0
577197	male	75	0
688356	male	68	0
374000	female	80	0
692916	male	68	0
599657	female	76	0
692663	male	66	0
707225	male	80	0
688646	female	61	0
690634	male	71	0
575818	male	56	0
491746	male	70	0
707895	male	59	0
614408	female	85	0
668900	male	60	0
703652	male	55	0
697904	female	85	0
708110	male	14	0
659939	male	67	0
324588	female	84	0
688242	male	67	0
686153	male	48	0
706700	male	57	0
689558	male	64	0
695310	male	74	0
700131	male	81	0
692693	male	54	0
692693	male	54	0
692693	male	54	0
576763	male	62	0
699618	male	65	0
635403	female	83	0
534237	female	90	0
676525	male	51	0
316658	female	80	0
524274	female	76	0
439071	female	83	0
152977	female	69	0
693138	female	57	0
692422	male	66	0
709759	male	75	0
695476	male	86	0
606323	female	69	0
593952	female	63	0
493910	male	67	0
629364	female	87	0
239391	male	78	0
687929	male	54	0
703138	female	85	0
686312	female	64	0
3205190002	female	84	0
480289	male	68	0
689398	male	77	0
687970	female	62	0
710258	male	64	0
707808	female	72	0
630450	female	79	0
580467	female	56	0
643495	female	80	0
456065	male	77	0
693244	male	67	0
519133	female	67	0
709696	male	51	0
690077	male	61	0
0096069110	female	78	0
705039	male	79	0
661163	female	48	0
690778	male	53	0
689088	female	94	0
608526	female	85	0
695277	male	78	0
633088	male	65	0
684941	female	63	0
344822	male	63	0
709372	male	49	0
699803	male	52	0
488529	female	72	0
706437	female	73	0
327661	female	82	0
685153	female	58	0
274241	male	87	0
453833	male	72	0
704363	male	47	0
687394	female	55	0
542043	male	80	0
696450	male	17	0
703264	male	60	0
706402	male	50	0
166403	male	78	0
166403	male	77	0
709583	male	24	0
691725	male	65	0
697606	female	47	0
699658	male	54	0
689681	male	76	0
703996	male	61	0
696794	female	67	0
600366	male	55	0
706763	male	65	0
690882	female	82	0
365652	female	70	0
708574	female	70	0
033810	male	87	0
694595	female	79	0
570834	male	79	0
308773	male	71	0
685888	male	69	0
692047	female	57	0
463840	female	73	0
698552	female	76	0
691883	male	58	0
694445	female	78	0
690233	male	51	0
689642	male	52	0
558149	female	73	0
653070	male	80	0
396876	female	97	0
700931	male	66	0
689782	female	59	0
706640	female	67	0
706249	female	66	0
709638	male	73	0
633892	male	69	0
703154	male	49	0
697402	male	52	0
687930	male	67	0
165379	female	82	0
644234	female	65	0
687680	female	64	0
610241	male	60	0
490379	male	83	0
135966	female	67	0
7411010701	male	41	0
693619	male	52	0
699860	male	60	0
084228	female	78	0
688104	male	63	0
515924	female	73	0
685310	male	66	0
700834	male	82	0
693111	male	41	0
686579	male	61	0
124171	male	86	0
453690	male	92	0
703419	male	55	0
710825	male	64	0
700485	female	63	0
545345	female	68	0
697868	male	75	0
514992	male	63	0
709024	female	79	0
616275	female	68	0
690812	female	80	0
214514	female	76	0
701836	male	58	0
439771	male	58	0
692270	male	55	0
692212	male	59	0
213430	male	61	0
697076	male	60	0
685539	male	56	0
169353	female	82	0
479174	male	37	0
266624	female	86	0
708010	male	57	0
695400	male	65	0
699145	female	51	0
3502090002	female	80	0
477744	male	79	0
632456	male	64	0
692310	male	63	0
688172	male	69	0
649181	male	66	0
268970	male	91	0
704639	male	56	0
690945	male	65	0
3712200002	female	78	0
442798	male	72	0
685077	female	53	0
701443	male	60	0
330669	female	57	0
322884	female	85	0
385357	female	73	0
204778	male	80	0
396019	female	78	0
698349	male	63	0
506455	male	60	0
408386	female	70	0
688983	female	56	0
0000037035	male	28	0
697471	male	27	0
691814	female	56	0
387178	male	86	0
700717	female	33	0
688872	male	66	0
692287	male	56	0
690455	male	61	0
440868	male	65	0
706272	female	88	0
2510010002	female	90	0
692092	male	51	0
551922	male	67	0
698084	male	62	0
588008	male	63	0
459349	male	77	0
686052	male	58	0
704428	male	68	0
052661	female	76	0
696945	male	64	0
3804220002	female	77	0
172726	male	89	0
0096069463	male	18	0
701614	female	44	0
704547	male	59	0
698470	female	62	0
708880	male	52	0
707994	male	57	0
446234	male	49	0
693518	male	57	0
691208	male	49	0
663956	male	76	0
548279	female	51	0
689176	female	93	0
336469	female	86	0
366836	male	83	0
692911	male	59	0
623143	male	72	0
575803	male	38	0
658276	male	38	0
708950	male	71	0
705383	male	54	0
686720	female	66	0
480962	female	81	0
699229	female	88	0
666381	male	71	0
615096	female	59	0
701430	female	73	0
696599	male	60	0
209113	male	86	0
539304	female	73	0
710574	male	47	0
696719	male	52	0
688567	female	69	0
707131	female	69	0
691549	male	81	0
687665	male	54	0
693466	male	52	0
399453	female	51	0
695855	male	64	0
676369	male	45	0
686565	female	73	0
699707	male	51	0
707664	male	64	0
708211	female	53	0
710165	male	49	0
179642	female	79	0
179642	female	79	0
691127	male	40	0
400618	female	88	0
245038	female	78	0
313054	female	85	0
687689	female	72	0
695460	male	61	0
0096055315	male	26	0
243344	male	55	0
261724	male	53	0
690695	female	73	0
702056	male	32	0
563689	female	62	0
684883	female	57	0
475659	male	58	0
406758	male	82	0
394058	male	74	0
688687	male	52	0
595607	male	53	0
693376	male	79	0
135055	male	73	0
687598	male	59	0
710762	female	67	0
230497	female	57	0
460166	female	59	0
466198	female	87	0
697293	male	64	0
700185	male	78	0
353952	female	74	0
701159	female	86	0
172898	female	69	0
550135	female	77	0
675822	female	68	0
692481	female	75	0
694242	male	59	0
262742	male	90	0
708755	male	81	0
688529	female	71	0
704744	female	62	0
699551	female	65	0
601944	female	82	0
563113	male	67	0
700203	male	65	0
138122	female	85	0
546799	male	59	0
347686	female	56	0
690779	female	73	0
685108	female	67	0
685108	female	67	0
2511180002	female	90	0
587468	female	82	0
615848	male	80	0
699464	female	62	0
695072	male	54	0
692535	male	64	0
547063	male	70	0
547063	male	69	0
3502010008	female	81	0
688038	male	51	0
709758	female	58	0
606479	female	75	0
692888	female	68	0
424016	female	73	0
689858	male	68	0
696788	male	80	0
704345	female	67	0
434186	male	56	0
707933	female	58	0
693646	male	56	0
699931	female	61	0
709365	male	60	0
709365	male	60	0
689845	male	48	0
376459	male	79	0
593862	female	75	0
688851	female	89	0
703005	male	83	0
701147	male	58	0
378870	female	84	0
701087	male	64	0
691176	male	85	0
705146	male	44	0
709472	male	75	0
702250	male	78	0
695921	male	41	0
686813	female	62	0
400282	female	79	0
630555	female	63	0
459424	male	53	0
207333	female	68	0
696442	male	65	0
670055	male	66	0
475600	female	62	0
701651	male	61	0
688660	male	75	0
525542	male	75	0
690477	male	53	0
691704	female	65	0
703638	male	83	0
694587	female	69	0
358179	female	82	0
695576	male	52	0
708573	female	42	0
3208070002	female	83	0
688269	male	71	0
470016	male	76	0
443322	male	46	0
572812	male	76	0
688069	male	47	0
708728	female	53	0
651219	male	70	0
702561	male	51	0
689847	male	58	0
457765	male	66	0
685779	male	61	0
701305	male	67	0
546419	female	81	0
176623	female	60	0
698613	male	39	0
370835	male	68	0
695352	female	64	0
0000000302	male	36	0
630467	male	78	0
705511	female	70	0
706224	female	80	0
340209	female	79	0
690232	male	58	0
703012	male	66	0
456026	male	52	0
624103	male	53	0
3305050006	female	82	0
133438	female	82	0
686457	male	62	0
608319	female	60	0
274433	male	88	0
341320	male	78	0
690217	male	50	0
703747	female	69	0
699097	male	67	0
676373	female	65	0
704190	male	58	0
043101	male	71	0
691950	male	51	0
192412	female	82	0
707936	male	50	0
053002	male	84	0
709523	female	70	0
245363	male	86	0
577593	male	55	0
698662	female	61	0
451952	male	89	0
656884	female	53	0
690094	male	59	0
556260	male	31	0
3210150001	male	83	0
690354	male	50	0
690976	female	78	0
597161	female	60	0
702431	female	70	0
639226	female	68	0
579191	male	79	0
3702040002	female	79	0
581489	male	59	0
691014	male	33	0
698107	male	55	0
199543	male	87	0
709457	male	70	0
688906	male	37	0
396327	male	64	0
707260	male	61	0
227283	female	62	0
707410	female	48	0
698955	male	58	0
690785	male	50	0
691551	male	54	0
662018	female	72	0
577102	male	74	0
708980	male	73	0
403534	male	68	0
686796	female	76	0
697529	female	66	0
691594	male	37	0
518818	female	76	0
686658	male	50	0
534272	female	63	0
409602	male	51	0
692339	male	29	0
709051	male	64	0
702927	male	58	0
690340	female	64	0
530510	female	74	0
687518	male	57	0
697834	female	78	0
7008010001	male	45	0
362764	female	78	0
436331	female	74	0
695446	male	41	0
2812150001	male	87	0
703957	male	70	0
675053	female	72	0
386310	male	59	0
685078	female	72	0
689641	female	74	0
685940	male	76	0
590593	female	66	0
709976	male	58	0
697419	female	65	0
535612	male	73	0
699257	male	53	0
430014	female	70	0
7604290001	male	40	0
709994	male	67	0
627035	female	53	0
696534	male	49	0
476556	male	72	0
703725	male	40	0
567535	female	76	0
701295	male	47	0
696925	male	67	0
267123	female	81	0
658854	female	22	0
693753	male	26	0
215336	male	87	0
685015	female	81	0
671516	female	61	0
288570	male	50	0
708874	male	56	0
617950	female	58	0
707221	female	61	0
693886	male	61	0
228562	male	77	0
698450	female	32	0
707511	male	58	0
455817	female	70	0
155538	female	68	0
698733	female	70	0
698396	female	65	0
709997	female	82	0
408307	male	80	0
692756	male	62	0
619486	male	89	0
710360	female	79	0
221623	male	85	0
691221	male	70	0
690213	male	56	0
703933	male	48	0
692612	male	40	0
632823	female	68	0
686950	male	49	0
699757	male	55	0
706066	male	64	0
680002	male	61	0
695251	female	84	0
709834	male	50	0
700692	male	76	0
346973	male	47	0
682722	male	62	0
523125	female	85	0
672378	female	69	0
187282	female	63	0
709986	male	60	0
698370	male	34	0
707694	male	60	0
703961	female	68	0
470722	male	75	0
407427	male	80	0
528715	male	57	0
686642	male	62	0
355918	female	74	0
693110	female	83	0
654418	female	66	0
709618	male	46	0
691230	female	77	0
710194	male	41	0
707368	female	61	0
704338	male	62	0
687531	female	67	0
691184	female	60	0
620878	male	48	0
181189	female	61	0
701942	female	90	0
699378	male	52	0
693499	male	72	0
697369	male	76	0
527608	female	76	0
555842	female	85	0
460501	female	73	0
506728	male	78	0
690054	female	69	0
691746	male	59	0
685030	male	43	0
526151	male	59	0
523779	male	88	0
370725	male	71	0
702145	male	58	0
689036	male	71	0
455927	male	86	0
690133	male	67	0
410035	male	75	0
680070	male	68	0
708449	female	56	0
300556	male	78	0
701806	male	78	0
622244	male	65	0
702611	female	36	0
433955	male	81	0
695034	female	30	0
691834	male	80	0
392014	female	80	0
695806	female	60	0
697539	female	56	0
152818	male	60	0
694735	male	60	0
700898	female	67	0
504186	female	83	0
468259	male	72	0
695878	male	67	0
698515	male	65	0
671393	male	52	0
686968	male	48	0
686363	male	54	0
708397	male	63	0
550168	male	82	0
703400	female	65	0
708804	male	63	0
671978	male	67	0
3310010004	female	82	0
690916	female	72	0
706116	female	61	0
708204	male	58	0
442383	male	68	0
426526	male	55	0
705185	male	44	0
687794	female	61	0
696017	female	51	0
696992	female	67	0
645794	male	81	0
286314	male	64	0
365164	male	48	0
312021	female	58	0
704309	male	61	0
697614	male	65	0
694772	male	52	0
691339	male	59	0
696118	male	59	0
529040	male	67	0
488774	male	59	0
691389	male	58	0
488774	male	58	0
697438	male	49	0
703135	male	52	0
458861	male	56	0
305398	female	91	0
685522	female	74	0
272002	male	50	0
663275	male	60	0
0096055730	female	84	0
079514	male	81	0
703052	male	66	0
522369	male	45	0
0000012924	male	32	0
697963	male	51	0
548942	male	71	0
665412	female	92	0
312358	male	67	0
548942	male	71	0
690870	female	83	0
692676	male	56	0
703117	female	75	0
698269	female	29	0
708726	female	77	0
699275	female	63	0
483869	male	67	0
686640	female	71	0
304805	female	81	0
275710	male	88	0
693922	male	69	0
159004	female	90	0
3911210001	male	76	0
218316	male	33	0
689752	female	63	0
701694	male	37	0
298920	male	93	0
708374	male	71	0
551642	female	63	0
690885	female	63	0
596720	male	55	0
615043	male	71	0
698703	female	78	0
699848	male	51	0
394327	female	81	0
324124	male	56	0
702975	male	79	0
693951	male	61	0
556284	male	44	0
699103	female	80	0
337493	male	78	0
706750	male	49	0
707362	male	70	0
577244	female	82	0
696627	male	68	0
685542	male	52	0
257983	male	50	0
684940	male	17	0
690460	male	70	0
632944	male	72	0
483545	male	87	0
504851	female	80	0
074846	female	82	0
695190	female	52	0
524590	male	71	0
460597	male	51	0
673880	male	57	0
706499	male	46	0
691295	male	75	0
700633	male	60	0
450378	male	76	0
329477	female	88	0
701381	female	55	0
541072	male	61	0
693977	male	61	0
690010	female	77	0
685589	female	58	0
648136	female	83	0
686840	female	76	0
695451	male	71	0
700201	male	62	0
707831	female	64	0
672561	male	61	0
710567	male	78	0
703149	male	87	0
707216	male	38	0
694910	male	33	0
120924	male	74	0
263462	female	75	0
458555	female	69	0
690814	female	47	0
3006220002	female	85	0
127052	male	88	0
708218	female	74	0
706362	male	51	0
670107	female	59	0
701620	male	44	0
470627	female	65	0
689717	female	65	0
702228	female	90	0
438780	male	72	0
693029	male	72	0
430757	female	61	0
693920	male	76	0
702800	male	69	0
701941	male	66	0
646248	male	80	0
704695	male	64	0
687915	male	77	0
2309010002	female	92	0
708998	female	81	0
615028	male	72	0
686032	male	62	0
709384	male	79	0
552007	male	73	0
699851	male	58	0
442851	female	58	0
528014	male	68	0
702512	female	83	0
662596	female	65	0
697746	female	78	0
481082	male	34	0
513630	female	71	0
688337	male	73	0
659583	male	77	0
691018	male	56	0
702080	female	60	0
665948	female	60	0
705720	male	53	0
265573	male	89	0
699732	female	72	0
613887	male	61	0
700801	male	50	0
703334	female	62	0
685020	male	61	0
708182	female	63	0
703095	male	63	0
426500	male	86	0
696820	male	82	0
704450	male	57	0
699041	female	64	0
223009	female	78	0
667799	male	83	0
270830	female	82	0
670044	male	39	0
694849	male	46	0
225301	male	74	0
128993	male	87	0
697512	male	58	0
694366	male	51	0
620821	female	82	0
649525	male	62	0
481987	male	69	0
689714	female	64	0
692656	female	51	0
631346	male	75	0
345654	male	78	0
696083	male	64	0
702871	male	51	0
475099	female	89	0
706178	male	55	0
701203	female	52	0
519325	female	76	0
707747	male	62	0
699901	male	86	0
612963	male	59	0
708760	male	64	0
285991	male	87	0
357236	male	78	0
688259	male	49	0
687175	female	87	0
608252	male	51	0
696530	female	56	0
704792	female	80	0
690777	male	69	0
695317	female	70	0
624748	female	74	0
411472	male	65	0
691156	male	66	0
650650	female	61	0
688625	male	33	0
699162	female	66	0
699162	female	66	0
695375	female	48	0
314793	female	79	0
704178	female	56	0
691231	male	53	0
530982	female	45	0
696501	male	59	0
683265	male	36	0
636808	male	65	0
646740	female	83	0
396087	female	80	0
686789	female	68	0
662445	male	77	0
685949	male	77	0
692246	male	78	0
708464	male	51	0
696013	female	65	0
439535	male	45	0
700842	female	68	0
704301	male	60	0
210101	male	89	0
161964	male	95	0
394798	female	88	0
707351	male	65	0
697620	female	67	0
6000190015	male	45	0
628215	female	47	0
296886	female	87	0
631258	female	80	0
690029	male	63	0
704533	male	48	0
489326	male	62	0
154978	male	88	0
686189	female	88	0
398042	female	74	0
3407260002	female	81	0
424438	male	49	0
666651	female	73	0
710363	male	63	0
690719	male	52	0
691585	male	51	0
689704	female	60	0
706261	male	66	0
701592	male	85	0
689103	female	59	0
336782	female	43	0
577158	female	60	0
686259	male	59	0
691424	male	58	0
502859	female	73	0
254971	male	75	0
250814	male	51	0
693485	male	57	0
692135	female	74	0
687549	female	58	0
676149	male	80	0
162065	male	74	0
699624	female	71	0
693140	male	59	0
687596	female	51	0
695368	male	61	0
691890	female	65	0
689814	male	29	0
699888	female	74	0
157835	female	64	0
550169	female	63	0
697860	female	66	0
690014	female	48	0
686255	male	60	0
686860	female	62	0
710146	female	67	0
701816	male	57	0
536333	male	44	0
688727	male	58	0
537250	male	52	0
695250	female	47	0
696874	male	85	0
704788	female	67	0
703539	female	58	0
646717	female	63	0
585832	female	61	0
703226	female	48	0
685718	male	48	0
695532	male	55	0
693877	female	77	0
709735	male	66	0
706986	female	66	0
143843	male	83	0
708396	male	58	0
685063	female	67	0
561839	male	55	0
665794	male	61	0
545420	male	73	0
698907	male	80	0
694694	male	55	0
685315	female	57	0
700568	male	68	0
335901	male	95	0
707245	male	49	0
708516	female	76	0
699763	male	39	0
694866	male	65	0
682252	female	73	0
548939	female	76	0
548939	female	76	0
693878	female	71	0
709707	male	51	0
697381	male	81	0
694444	male	59	0
699724	male	65	0
036930	female	82	0
646091	male	77	0
627472	male	21	0
710371	male	62	0
356855	female	41	0
674448	male	85	0
700278	male	53	0
700994	male	65	0
476337	male	80	0
693446	male	65	0
686376	male	76	0
685385	female	59	0
708777	female	85	0
704477	male	66	0
448803	female	83	0
689486	male	43	0
707354	male	59	0
706825	male	69	0
439137	female	76	0
587539	male	66	0
3109260002	female	84	0
708614	male	45	0
707096	female	64	0
0096069665	male	19	0
686329	male	60	0
670793	female	70	0
688650	male	60	0
0096057586	male	22	0
633759	male	84	0
690891	male	62	0
701310	male	84	0
700153	male	50	0
696280	male	80	0
129473	female	94	0
607807	male	82	0
707431	male	46	0
670036	male	86	0
235980	male	42	0
692765	female	76	0
506714	male	79	0
705753	male	56	0
690363	male	32	0
686216	male	67	0
696950	male	59	0
607886	female	75	0
293765	female	86	0
687884	male	54	0
694296	male	60	0
252246	male	61	0
408298	male	78	0
703717	female	82	0
688156	male	62	0
706190	male	57	0
701180	male	31	0
697688	male	32	0
691925	female	68	0
690075	male	58	0
695118	male	61	0
709821	male	50	0
698556	male	61	0
686863	male	65	0
562628	female	74	0
4411110003	male	71	0
689252	male	62	0
613229	male	82	0
8004010909	male	36	0
693252	male	69	0
708488	female	74	0
659429	male	85	0
094375	male	78	0
534678	male	45	0
572956	male	67	0
673206	male	25	0
5303010001	male	62	0
663740	female	64	0
694535	female	63	0
685928	male	15	0
146964	female	91	0
363760	female	86	0
633487	male	57	0
688616	male	75	0
372775	female	65	0
688956	male	24	0
704360	female	80	0
602792	male	65	0
0097003445	male	37	0
693757	male	64	0
516914	male	82	0
551648	male	86	0
692958	female	50	0
685891	female	70	0
695367	male	78	0
689930	female	85	0
700311	male	35	0
708798	male	56	0
687431	male	75	0
692010	male	48	0
690197	male	47	0
142923	male	66	0
609790	male	62	0
523372	male	59	0
705438	male	52	0
432019	male	61	0
659735	male	70	0
652113	male	75	0
695983	female	58	0
699260	male	43	0
570235	female	62	0
687001	female	50	0
686848	male	51	0
690984	male	41	0
700955	female	56	0
694895	female	77	0
686088	male	30	0
463442	female	76	0
498643	male	70	0
645930	male	68	0
689290	female	57	0
687187	female	80	0
709682	male	46	0
580736	female	58	0
694404	female	62	0
441274	male	65	0
707799	female	57	0
707313	male	84	0
655148	male	61	0
693839	male	66	0
207179	male	59	0
689880	male	59	0
591407	female	81	0
076081	female	78	0
703691	female	88	0
470412	male	69	0
409839	female	79	0
699756	male	45	0
666503	male	80	0
561947	male	63	0
704000	female	62	0
691177	female	75	0
700460	male	45	0
396697	male	87	0
687770	male	56	0
266193	male	89	0
476548	female	44	0
471792	male	49	0
0096086758	male	20	0
697120	female	22	0
522589	male	63	0
240016	female	81	0
411185	male	58	0
704472	male	72	0
601116	female	71	0
701551	female	74	0
226286	female	53	0
689996	female	44	0
694182	female	58	0
694534	female	66	0
706287	female	82	0
513671	male	80	0
686413	male	64	0
283227	female	81	0
678632	female	59	0
487601	female	33	0
709947	male	72	0
694831	male	79	0
686912	male	66	0
054439	female	78	0
602312	female	76	0
710338	male	64	0
309178	female	86	0
710116	male	59	0
127155	male	72	0
633650	female	68	0
325356	female	100	0
314612	female	90	0
566622	female	86	0
707394	female	84	0
686538	male	58	0
607608	male	73	0
706310	male	43	0
650438	female	49	0
690516	male	49	0
699859	male	57	0
696618	female	59	0
056615	female	79	0
706080	male	54	0
706354	male	56	0
154860	male	89	0
669868	female	71	0
691376	male	41	0
708423	female	64	0
695061	male	61	0
687316	female	86	0
687316	female	86	0
675956	female	61	0
708134	male	80	0
155568	male	82	0
650665	male	56	0
689367	male	46	0
523839	male	58	0
685801	male	53	0
703410	male	60	0
684228	male	28	0
3001210001	male	86	0
2407230002	female	91	0
582775	male	66	0
210253	male	82	0
698663	male	65	0
687032	male	80	0
699318	female	75	0
507843	male	52	0
550965	female	69	0
2108060002	female	94	0
320095	female	66	0
705215	female	76	0
702496	male	73	0
648848	male	46	0
705299	male	46	0
699271	male	66	0
701390	male	72	0
684807	male	71	0
707509	male	86	0
691841	male	57	0
234783	male	87	0
3301100002	female	83	0

## Sheet: Gynaecology
patient ID	gender	age (years)	YLC count
675367	female	64	981.6
538388	female	28	350.5
704643	female	55	210.9
685733	female	56	191.5
685971	female	32	177.3
655883	female	25	104.5
705860	female	25	95.6
700852	female	37	87.3
710705	female	21	87.1
706691	female	39	85.1
703084	female	44	78.7
695906	female	30	77
686227	female	52	75.4
698491	female	33	72.3
295035	female	67	72.2
702156	female	39	64.1
616139	female	66	63.5
708089	female	38	63.4
633791	female	27	60.7
689777	female	40	60.2
704031	female	47	58.9
687600	female	51	56.5
697167	female	20	55.9
668295	female	55	55.7
695787	female	45	50.5
699443	female	42	45.9
695051	female	40	44.3
700181	female	24	41.4
683336	female	33	41.1
677632	female	25	39.6
703708	female	47	33.9
708093	female	28	31.9
661121	female	26	29.8
703707	female	45	29
709130	female	34	25.8
694899	female	42	17.1
605404	female	27	15.4
694591	female	14	14.8
685634	female	44	13.7
0096070047	female	29	11.5
700254	female	26	11.3
709010	female	23	10.1
710357	female	27	8.2
683653	female	43	0
702105	female	51	0
703810	female	21	0
599284	female	54	0
709004	female	40	0
695807	female	46	0
705212	female	28	0
256883	female	62	0
688832	female	43	0
709268	female	35	0
689628	female	69	0
699253	female	25	0
696653	female	27	0
635385	female	67	0
694486	female	43	0
687388	female	43	0
702077	female	32	0
693881	female	28	0
586529	female	39	0
706992	female	22	0
690507	female	50	0
702403	female	61	0
359333	female	48	0
708142	female	34	0
6809100006	female	47	0
706994	female	20	0
700133	female	43	0
693020	female	67	0
532618	female	52	0
705149	female	41	0
685142	female	42	0
707361	female	64	0
709950	female	45	0
709534	female	54	0
694344	female	20	0
685816	female	41	0
700658	female	46	0
646582	female	57	0
686475	female	38	0
698180	female	54	0
684874	female	46	0
676664	female	37	0
697882	female	35	0
3812100002	female	77	0
694475	female	27	0
685874	female	22	0
703650	female	42	0
705366	female	31	0
702847	female	28	0
697657	female	38	0
706007	female	30	0
705324	female	30	0
686180	female	50	0
690510	female	46	0
536946	female	74	0
689284	female	30	0
696585	female	45	0
709127	female	50	0
659051	female	22	0
685836	female	34	0
699504	female	29	0
685910	female	50	0
690749	female	31	0
705113	female	18	0
702757	female	53	0
694655	female	44	0
637339	female	25	0
477969	female	53	0
659592	female	52	0
554416	female	27	0
693934	female	32	0
695584	female	33	0
296895	female	47	0
674126	female	45	0
694727	female	31	0
8109080002	female	34	0
707655	female	58	0
685390	female	55	0
708555	female	30	0
699382	female	27	0
689751	female	47	0
690065	female	53	0
701753	female	25	0
690452	female	29	0
687590	female	21	0
686102	female	23	0
700333	female	46	0
709361	female	45	0
692603	female	53	0
709642	female	55	0
700168	female	26	0
688525	female	47	0
689028	female	27	0
705887	female	48	0
480524	female	56	0
668150	female	26	0
708271	female	22	0
619962	female	27	0
702937	female	36	0
487465	female	41	0
313247	female	60	0
690184	female	72	0
707177	female	41	0
691586	female	54	0
696069	female	51	0
685454	female	58	0
485701	female	33	0
635634	female	27	0
685375	female	19	0
707544	female	34	0
707114	female	47	0
686980	female	29	0
99042102	female	35	0
692790	female	28	0
98016592	female	29	0
688731	female	53	0
710036	female	51	0
699619	female	28	0
701631	female	52	0
97001902	female	51	0
702099	female	62	0
699495	female	33	0
547095	female	50	0
257934	female	76	0
700486	female	31	0
683062	female	28	0
698441	female	28	0
682228	female	38	0
686234	female	42	0
688921	female	29	0
697263	female	43	0
673226	female	28	0
693751	female	59	0
708534	female	38	0
692713	female	32	0
702300	female	57	0
695945	female	76	0
691022	female	41	0
7801080002	female	38	0
697154	female	66	0
442118	female	56	0
688225	female	26	0
685256	female	42	0
699558	female	46	0
699489	female	36	0
707047	female	29	0
520765	female	40	0
687983	female	30	0
690532	female	53	0
689537	female	47	0
698372	female	34	0
689071	female	19	0
693533	female	39	0
693310	female	59	0
689873	female	27	0
699578	female	23	0
685481	female	46	0
632750	female	27	0
709701	female	48	0
404987	female	62	0
707254	female	26	0
695692	female	42	0
702171	female	28	0
400874	female	55	0
381369	female	50	0
704155	female	38	0
695668	female	41	0
636478	female	56	0
699585	female	24	0
691839	female	34	0
695256	female	32	0
0096086761	female	25	0
690581	female	21	0
7409010006	female	41	0
701406	female	33	0
684891	female	44	0
430755	female	20	0
704173	female	19	0
697118	female	56	0
698880	female	58	0
705308	female	38	0
690172	female	55	0
704296	female	37	0
703383	female	47	0
0097005162	female	31	0
685677	female	49	0
686669	female	35	0
701679	female	43	0
692426	female	18	0
692200	female	40	0
638677	female	58	0
705784	female	26	0
676669	female	47	0
618276	female	29	0
690088	female	31	0
619684	female	47	0
647545	female	29	0
706480	female	27	0
692159	female	31	0
446355	female	48	0
230288	female	51	0
624874	female	33	0
707239	female	40	0
705400	female	47	0
698212	female	60	0
694793	female	34	0
557064	female	50	0
702460	female	56	0
707277	female	24	0
630899	female	29	0
682813	female	69	0
693836	female	34	0
706473	female	36	0
693019	female	42	0
704142	female	54	0
710218	female	45	0
688944	female	28	0
697703	female	28	0
706144	female	47	0
465072	female	35	0
453216	female	36	0
703427	female	24	0
699952	female	53	0
686378	female	31	0
688466	female	42	0
688771	female	32	0
707820	female	33	0
710231	female	58	0
708071	female	42	0
0098021194	female	41	0
694079	female	48	0
687042	female	49	0
699968	female	28	0
604081	female	36	0
624975	female	33	0
705294	female	35	0
696063	female	27	0
687931	female	30	0
693246	female	42	0
689026	female	31	0
690512	female	26	0
703562	female	46	0
707607	female	33	0
698408	female	64	0
0097000546	female	35	0
697740	female	47	0
538782	female	34	0
685241	female	39	0
697374	female	28	0
606510	female	25	0
710710	female	52	0
710790	female	62	0
685325	female	45	0
687331	female	38	0
698271	female	29	0
689529	female	26	0
340344	female	42	0
418247	female	44	0
692080	female	33	0
690466	female	52	0
690041	female	35	0
607898	female	25	0
541489	female	32	0
691729	female	50	0
707872	female	35	0
697183	female	51	0
700520	female	62	0
698569	female	47	0
695096	female	69	0
668899	female	70	0
701312	female	32	0
704250	female	44	0
626785	female	24	0
607115	female	46	0
699897	female	42	0
690268	female	32	0
468922	female	39	0
707384	female	44	0
689270	female	32	0
695241	female	29	0
690102	female	27	0
704483	female	43	0
692564	female	52	0
705627	female	35	0
685970	female	50	0
705112	female	26	0
693603	female	60	0
689584	female	75	0
364399	female	42	0
700090	female	73	0
710709	female	25	0
693010	female	52	0
693182	female	59	0
702320	female	45	0
694730	female	50	0
664721	female	28	0
370219	female	47	0
697108	female	50	0
698950	female	51	0
693382	female	31	0
709319	female	34	0
681589	female	27	0
644021	female	40	0
704076	female	29	0
691756	female	61	0
691508	female	49	0
709393	female	31	0
659098	female	69	0
692653	female	47	0
589178	female	78	0
699998	female	31	0
698219	female	50	0
689302	female	62	0
619587	female	45	0
707139	female	36	0
694624	female	51	0
698201	female	60	0
702686	female	47	0
692985	female	41	0
704829	female	16	0
500278	female	46	0
398519	female	36	0
6000241980	female	35	0
703184	female	48	0
704789	female	22	0
695538	female	28	0
697724	female	28	0
695209	female	46	0
688310	female	24	0
690956	female	32	0
690431	female	28	0
676693	female	34	0
696292	female	50	0
694019	female	63	0
709483	female	43	0
704134	female	43	0
527359	female	52	0
688015	female	42	0
690928	female	30	0
705177	female	30	0
707604	female	54	0
675605	female	57	0
693760	female	58	0
706225	female	43	0
705813	female	51	0
703497	female	30	0
704378	female	67	0
704651	female	30	0
700419	female	71	0
687237	female	23	0
687609	female	25	0
697750	female	47	0
691107	female	20	0
684778	female	67	0
186560	female	34	0
7912290002	female	36	0
709394	female	27	0
704648	female	29	0
0099046875	female	44	0
705566	female	31	0
702245	female	60	0
694436	female	20	0
648102	female	46	0
699702	female	53	0
702083	female	51	0
697615	female	30	0
335131	female	27	0
686094	female	44	0
704061	female	79	0
702423	female	38	0
694919	female	27	0
692813	female	17	0
397962	female	41	0
686941	female	43	0
703608	female	29	0
696392	female	30	0
699590	female	26	0
693815	female	48	0
685007	female	29	0
697518	female	25	0
574169	female	28	0
696238	female	33	0
709421	female	25	0
708588	female	26	0
678594	female	64	0
694943	female	23	0
704545	female	26	0
688026	female	24	0
709623	female	41	0
685676	female	38	0
700348	female	37	0
577822	female	23	0
687791	female	45	0
694324	female	29	0
709360	female	23	0
704952	female	58	0
692187	female	51	0
585195	female	19	0
688255	female	50	0
706674	female	29	0
0096069843	female	50	0
692556	female	45	0
703910	female	62	0
701511	female	35	0
700129	female	51	0
688766	female	35	0
708622	female	33	0
692078	female	61	0
698806	female	30	0
688626	female	31	0
695326	female	26	0
698445	female	34	0
695453	female	23	0
644412	female	40	0
640848	female	53	0
690160	female	48	0
489317	female	66	0
697323	female	40	0
511137	female	35	0
390056	female	42	0
697260	female	63	0
687828	female	44	0
706265	female	25	0
688220	female	43	0
695915	female	40	0
698337	female	43	0
685795	female	18	0
694990	female	32	0
710284	female	38	0
710316	female	35	0
700616	female	56	0
495763	female	37	0
684643	female	61	0
600032	female	61	0
706361	female	47	0
706256	female	36	0
693032	female	53	0
690126	female	45	0
700891	female	37	0
693042	female	25	0
708558	female	31	0
708846	female	53	0
705296	female	52	0
695033	female	30	0
0096050551	female	33	0
680991	female	46	0
680991	female	45	0
672085	female	41	0
696866	female	33	0
693023	female	62	0
709843	female	49	0
702629	female	36	0
698279	female	51	0
703054	female	32	0
703141	female	59	0
688296	female	46	0
707746	female	32	0
703905	female	44	0
706892	female	70	0
691536	female	45	0
698998	female	26	0
708002	female	49	0
704838	female	29	0
698699	female	29	0
614502	female	45	0
709250	female	52	0
710023	female	43	0
700522	female	65	0
476706	female	71	0
704680	female	27	0
704485	female	48	0
673284	female	40	0
681454	female	38	0
701561	female	29	0
698882	female	44	0
642809	female	43	0
701016	female	28	0
698415	female	38	0
689188	female	51	0
705282	female	45	0
695268	female	29	0
662832	female	37	0
688129	female	22	0
688001	female	35	0
687700	female	27	0
697744	female	29	0
686276	female	48	0
704023	female	45	0
689574	female	36	0
698327	female	52	0
704581	female	38	0
698716	female	55	0
686443	female	56	0
700917	female	61	0
705430	female	51	0
686501	female	32	0
703847	female	50	0
674887	female	23	0
699816	female	37	0
518383	female	46	0
687536	female	34	0
700806	female	39	0
702552	female	33	0
686163	female	50	0
693166	female	33	0
689635	female	33	0
707106	female	45	0
686562	female	41	0
698225	female	39	0
707601	female	46	0
705023	female	42	0
706758	female	32	0
541168	female	30	0
689901	female	37	0
686882	female	23	0
586644	female	25	0
693253	female	48	0
704435	female	27	0
708918	female	28	0
688747	female	66	0
701151	female	43	0
703275	female	26	0
688813	female	22	0
708075	female	79	0
710799	female	57	0
694546	female	24	0
687112	female	57	0
694126	female	29	0
690137	female	48	0
BJJQ0036	female	31	0
694677	female	66	0
680040	female	42	0
685157	female	34	0
BYBY000536	female	22	0
707516	female	29	0
BYBY000548	female	25	0
704765	female	22	0
704948	female	26	0
704675	female	37	0
710513	female	40	0
700332	female	66	0
697651	female	33	0
696458	female	38	0
704524	female	34	0
688701	female	44	0
685841	female	44	0
707046	female	65	0
693848	female	41	0
643343	female	45	0
413979	female	39	0
685687	female	52	0
088802	female	78	0
703517	female	40	0
691559	female	64	0
698128	female	45	0
696957	female	20	0
693936	female	44	0
704879	female	26	0
706981	female	61	0
709060	female	55	0
678765	female	32	0
702679	female	55	0
693367	female	50	0
234384	female	73	0
706773	female	40	0
690418	female	73	0
702642	female	49	0
689391	female	61	0
690030	female	28	0
692034	female	27	0
708914	female	12	0
686469	female	43	0
695887	female	83	0
693659	female	17	0
705223	female	49	0
704749	female	27	0
702183	female	26	0
685437	female	43	0
692495	female	43	0
709967	female	27	0
688056	female	48	0
692194	female	67	0
458230	female	32	0
693074	female	18	0
464270	female	32	0
538885	female	44	0
706114	female	44	0
558970	female	46	0
710590	female	29	0
707265	female	76	0
698566	female	56	0
703163	female	56	0
699338	female	43	0
520760	female	51	0
708544	female	51	0
7705080602	female	38	0
690493	female	27	0
706048	female	31	0
639700	female	40	0
692384	female	25	0
677597	female	38	0
708231	female	31	0
702627	female	39	0
704974	female	60	0
702920	female	28	0
690963	female	64	0
710270	female	24	0
707080	female	36	0
693985	female	49	0
BYBY000512	female	32	0
690822	female	42	0
701165	female	23	0
694358	female	52	0
692030	female	49	0
685932	female	23	0
566116	female	33	0
689694	female	30	0
701166	female	49	0
698575	female	48	0
539533	female	32	0
690429	female	33	0
690498	female	40	0
681921	female	63	0
705326	female	32	0
688907	female	32	0
707406	female	45	0
689521	female	16	0
688834	female	27	0
688700	female	39	0
708114	female	18	0
705261	female	44	0
673688	female	78	0
699143	female	32	0
686156	female	42	0
341903	female	48	0
696330	female	22	0
704888	female	47	0
707314	female	34	0
696566	female	47	0
0096068608	female	33	0
706303	female	34	0
707337	female	26	0
709408	female	47	0
684749	female	49	0
707161	female	35	0
698783	female	44	0
696984	female	48	0
684763	female	45	0
BYBY000506	female	30	0
697189	female	44	0
703695	female	48	0
701488	female	35	0
384734	female	52	0
708453	female	45	0
690799	female	53	0
363823	female	43	0
363823	female	42	0
294884	female	47	0
706517	female	28	0
706029	female	43	0
705691	female	29	0
385068	female	45	0
701815	female	51	0
701815	female	51	0
692783	female	46	0
708903	female	41	0
699180	female	37	0
690864	female	28	0
696463	female	62	0
0096068670	female	29	0
669679	female	63	0
706796	female	23	0
701534	female	33	0
707241	female	44	0
687667	female	45	0
693763	female	26	0
676812	female	32	0
0099078935	female	37	0
706717	female	34	0
694483	female	45	0
691289	female	31	0
694874	female	26	0
694016	female	28	0
633778	female	37	0
462484	female	31	0
544483	female	37	0
678899	female	53	0
704773	female	47	0
518811	female	36	0
705651	female	23	0
708467	female	43	0
0096057693	female	27	0
709550	female	63	0
703822	female	39	0
689446	female	51	0
708551	female	53	0
706248	female	43	0
690817	female	22	0
0096067089	female	35	0
708904	female	15	0
698771	female	39	0
699594	female	48	0
693627	female	23	0
607446	female	58	0
696840	female	34	0
687546	female	55	0
690264	female	28	0
692105	female	34	0
691762	female	67	0
706111	female	36	0
701842	female	49	0
598880	female	30	0
688673	female	48	0
708033	female	53	0
699416	female	47	0
687071	female	48	0
710504	female	48	0
690606	female	37	0
708707	female	23	0
703420	female	25	0
706548	female	23	0
691641	female	33	0
651520	female	30	0
BYBY000448	female	31	0
701746	female	26	0
708230	female	24	0
BYBY000406	female	33	0
687854	female	28	0
692534	female	32	0
708457	female	23	0
703145	female	64	0
704663	female	26	0
625279	female	27	0
687089	female	39	0
453512	female	33	0
708868	female	34	0
703536	female	35	0
704227	female	34	0
710447	female	30	0
643675	female	46	0
187319	female	34	0
695749	female	67	0
690323	female	25	0
687021	female	52	0
321558	female	66	0
688714	female	31	0
707244	female	40	0
491376	female	41	0
707292	female	54	0
0096055750	female	38	0
572192	female	35	0
7403010008	female	42	0
697574	female	54	0
696172	female	58	0
686111	female	40	0
704671	female	27	0
688196	female	51	0
705131	female	29	0
708017	female	47	0
703677	female	29	0
535201	female	34	0
690504	female	50	0
709292	female	34	0
703027	female	39	0
701157	female	27	0
336823	female	44	0
692558	female	50	0
695784	female	38	0
699284	female	27	0
702532	female	52	0
452501	female	33	0
702033	female	30	0
690057	female	60	0
709125	female	62	0
686508	female	41	0
483257	female	33	0
708424	female	36	0
571321	female	51	0
709380	female	39	0
383285	female	44	0
692203	female	43	0
703876	female	35	0
655518	female	39	0
697262	female	27	0
702291	female	50	0
692243	female	47	0
691753	female	48	0
706183	female	34	0
708498	female	28	0
710085	female	48	0
703158	female	21	0
702255	female	35	0
691054	female	37	0
699696	female	51	0
694171	female	67	0
700112	female	52	0
687802	female	32	0
698773	female	32	0
703326	female	36	0
6000980918	female	35	0
691744	female	17	0
290033	female	56	0
707016	female	54	0
401509	female	51	0
700076	female	35	0
702504	female	33	0
692841	female	28	0
703856	female	41	0
692679	female	42	0
695748	female	53	0
698305	female	42	0
653074	female	65	0
700883	female	51	0
551149	female	58	0
689481	female	32	0
685302	female	60	0
704624	female	45	0
0096002030	female	33	0
688888	female	60	0
689158	female	76	0
300261	female	28	0
688722	female	67	0
695869	female	27	0
493208	female	33	0
698456	female	54	0
684916	female	43	0
685224	female	34	0
671453	female	57	0
567376	female	35	0
707624	female	47	0
702445	female	33	0
707543	female	41	0
BYBY000582	female	29	0
398749	female	50	0
699026	female	27	0
701422	female	30	0
703058	female	36	0
551280	female	28	0
688642	female	62	0
709363	female	35	0
96051593	female	36	0
699006	female	43	0
710543	female	50	0
691652	female	28	0
709891	female	28	0
BYBY000300	female	28	0
644936	female	55	0
710103	female	28	0
697918	female	25	0
481125	female	24	0
699417	female	36	0
705124	female	58	0
696166	female	48	0
694703	female	45	0
700193	female	31	0
695104	female	33	0
702412	female	57	0
672613	female	56	0
700101	female	61	0
689602	female	49	0
695925	female	26	0
700990	female	29	0
686286	female	53	0
693013	female	61	0
596410	female	27	0
456953	female	31	0
687439	female	49	0
695733	female	24	0
707083	female	45	0
707981	female	33	0
704599	female	34	0
697282	female	36	0
523861	female	36	0
701981	female	34	0
707565	female	30	0
696995	female	28	0
697870	female	26	0
695742	female	44	0
698254	female	31	0
434007	female	52	0
705968	female	53	0
652711	female	30	0
699837	female	40	0
636332	female	37	0
688232	female	44	0
497052	female	35	0
696999	female	41	0
690587	female	45	0
707706	female	46	0
698586	female	42	0
700330	female	37	0
692759	female	26	0
048734	female	68	0
688468	female	42	0
685640	female	30	0
706524	female	37	0
548832	female	34	0
634729	female	28	0
709447	female	37	0
702939	female	29	0
703878	female	41	0
708478	female	22	0
690962	female	39	0
246377	female	52	0
710019	female	60	0
697598	female	27	0
699092	female	35	0
707065	female	59	0
702783	female	51	0
688362	female	45	0
685879	female	42	0
688750	female	33	0
691935	female	26	0
688674	female	45	0
697946	female	34	0
432028	female	68	0
698999	female	21	0
687195	female	40	0
686390	female	43	0
0098017512	female	45	0
677671	female	26	0
710555	female	29	0
705152	female	43	0
557102	female	60	0
702066	female	44	0
709602	female	50	0
691133	female	25	0
692583	female	27	0
699947	female	53	0
683328	female	47	0
175908	female	67	0
657077	female	45	0
693370	female	23	0
704560	female	31	0
700072	female	32	0
710203	female	33	0
599233	female	77	0
693429	female	32	0
710060	female	29	0
704224	female	53	0
685374	female	45	0
707465	female	40	0
687055	female	52	0
701695	female	49	0
688785	female	32	0
685778	female	40	0
699620	female	58	0
704314	female	42	0
692903	female	49	0
688457	female	37	0
704307	female	37	0
689709	female	29	0
687358	female	48	0
709104	female	44	0
699400	female	52	0
703179	female	25	0
700205	female	36	0
710115	female	48	0
708626	female	45	0
694143	female	39	0
707082	female	22	0
684298	female	29	0
701798	female	43	0
0099004890	female	37	0
694656	female	38	0
698437	female	26	0
691637	female	45	0
710195	female	28	0
693259	female	41	0
693480	female	28	0
698810	female	47	0
578541	female	72	0
708896	female	29	0
704042	female	48	0
693758	female	52	0
699589	female	29	0
705956	female	36	0
698798	female	45	0
705982	female	33	0
629127	female	35	0
698901	female	44	0
703564	female	65	0
702550	female	73	0
685662	female	45	0
685472	female	51	0
698350	female	34	0
687302	female	32	0
697643	female	34	0
709866	female	28	0
708344	female	27	0
708959	female	30	0
705563	female	39	0
704396	female	33	0
696542	female	52	0
699892	female	40	0
708664	female	32	0
649349	female	44	0
703463	female	58	0
695186	female	27	0
702797	female	41	0
710324	female	30	0
687322	female	37	0
709519	female	42	0
689108	female	45	0
184861	female	62	0
696762	female	40	0
690713	female	48	0
351424	female	38	0
705085	female	38	0
400151	female	34	0
687587	female	22	0
683431	female	30	0
710550	female	46	0
686004	female	26	0
594101	female	45	0
506144	female	68	0
697547	female	51	0
698631	female	40	0
686225	female	45	0
643508	female	33	0
710374	female	26	0
692430	female	34	0
508900	female	62	0
595994	female	61	0
575889	female	32	0
705280	female	33	0
BJJQ0002	female	36	0
675240	female	50	0
688779	female	34	0
612359	female	32	0
705219	female	31	0
699877	female	65	0
697371	female	70	0
709662	female	42	0
703428	female	44	0
698242	female	45	0
693962	female	45	0
648827	female	48	0
707219	female	35	0
701049	female	58	0
694856	female	43	0
0096068672	female	28	0
689045	female	45	0
707231	female	42	0
705178	female	29	0
690932	female	33	0
703060	female	53	0
610931	female	26	0
687217	female	40	0
688575	female	29	0
704019	female	46	0
702397	female	29	0
663073	female	42	0
698321	female	34	0
696614	female	48	0
689769	female	30	0
687139	female	42	0
696825	female	31	0
702459	female	49	0
687956	female	36	0
707748	female	24	0
707521	female	35	0
703267	female	39	0
686773	female	32	0
689285	female	37	0
704874	female	45	0
699181	female	16	0
625736	female	32	0
709784	female	27	0
709255	female	44	0
462893	female	33	0
550211	female	31	0
8503010702	female	31	0
704535	female	27	0
704556	female	23	0
BYBY000490	female	31	0
687190	female	51	0
696465	female	49	0
707042	female	51	0
708779	female	46	0
649365	female	44	0
648676	female	27	0
609174	female	69	0
710430	female	41	0
709544	female	59	0
358633	female	56	0
701705	female	38	0
685121	female	51	0
708054	female	44	0
557213	female	69	0
695782	female	49	0
697883	female	34	0
694638	female	53	0
686022	female	40	0
477302	female	57	0
687140	female	51	0
709730	female	54	0
686987	female	57	0
595578	female	50	0
709484	female	46	0
701470	female	70	0
0000032612	female	28	0
689582	female	51	0
701467	female	64	0
691467	female	24	0
706522	female	34	0
672872	female	38	0
0096010475	female	37	0
685352	female	35	0
707348	female	25	0
607345	female	32	0
707293	female	19	0
708350	female	34	0
693949	female	29	0
693052	female	27	0
687646	female	49	0
490143	female	33	0
680934	female	34	0
704118	female	65	0
708547	female	43	0
700331	female	62	0
694926	female	55	0
686801	female	45	0
688729	female	26	0
707920	female	28	0
687321	female	57	0
691091	female	31	0
695949	female	29	0
687045	female	43	0
687103	female	31	0
700581	female	45	0
708283	female	31	0
698168	female	41	0
699245	female	29	0
699645	female	28	0
701101	female	26	0
688222	female	47	0
697428	female	42	0
680522	female	38	0
702544	female	62	0
692570	female	49	0
684849	female	26	0
703091	female	24	0
709122	female	40	0
686365	female	31	0
687839	female	54	0
696488	female	30	0
701301	female	40	0
693157	female	25	0
612509	female	26	0
687659	female	25	0
709202	female	50	0
707854	female	42	0
673309	female	48	0
702662	female	52	0
704229	female	23	0
685627	female	37	0
703139	female	46	0
695744	female	74	0
687050	female	26	0
702221	female	68	0
527627	female	52	0
669900	female	56	0
700176	female	44	0
280890	female	75	0
709823	female	24	0
674423	female	47	0
675182	female	39	0
698159	female	34	0
620188	female	19	0
688159	female	78	0
433610	female	34	0
682531	female	45	0
687233	female	52	0
696264	female	52	0
700671	female	19	0
685495	female	46	0
459770	female	29	0
700085	female	50	0
685703	female	39	0
696815	female	32	0
700527	female	28	0
688855	female	34	0
401527	female	77	0
689109	female	50	0
708528	female	45	0
706660	female	36	0
706701	female	30	0
6000990002	female	53	0
663973	female	48	0
691037	female	40	0
685200	female	51	0
690221	female	45	0
695170	female	16	0
692028	female	61	0
710277	female	33	0
696713	female	33	0
693820	female	40	0
688728	female	38	0
702421	female	26	0
700293	female	33	0
672207	female	34	0
701047	female	33	0
691953	female	29	0
704011	female	44	0
691224	female	32	0
695754	female	68	0
693001	female	23	0
692965	female	35	0
700652	female	52	0
563236	female	34	0
700095	female	29	0
686681	female	63	0
692793	female	42	0
704503	female	67	0
704882	female	34	0
685826	female	50	0
708225	female	42	0
699344	female	48	0
685870	female	26	0
707232	female	29	0
707757	female	41	0
689600	female	66	0
699972	female	67	0
704721	female	30	0
692480	female	29	0
694249	female	41	0
707264	female	50	0
458525	female	31	0
700511	female	28	0
704209	female	23	0
703387	female	33	0
705036	female	60	0
705061	female	42	0
690474	female	28	0
707144	female	29	0
491689	female	31	0
700242	female	21	0
701218	female	77	0
707091	female	29	0
7512010006	female	40	0
636079	female	29	0
BYBY000496	female	29	0
692585	female	51	0
701123	female	29	0
694771	female	26	0
685520	female	29	0
439382	female	39	0
6912160002	female	46	0
675593	female	49	0
690736	female	21	0
700509	female	43	0
703355	female	29	0
708778	female	37	0
697530	female	32	0
688818	female	27	0
683801	female	44	0
696127	female	30	0
694991	female	27	0
707755	female	45	0
696607	female	33	0
708661	female	50	0
699461	female	31	0
685894	female	29	0
700107	female	44	0
706726	female	50	0
707107	female	45	0
698287	female	38	0
684296	female	63	0
BYBY000234	female	33	0
704044	female	52	0
689732	female	43	0
639364	female	31	0
710485	female	33	0
702774	female	31	0
691602	female	25	0
BYBY000322	female	37	0
706581	female	66	0
698406	female	28	0
688482	female	32	0
709589	female	32	0
678209	female	47	0
696888	female	29	0
694300	female	50	0
686461	female	71	0
704722	female	28	0
376105	female	45	0
703641	female	44	0
694465	female	43	0
702481	female	50	0
695366	female	28	0
697695	female	27	0
710463	female	42	0
705615	female	27	0
690336	female	58	0
700561	female	39	0
692845	female	27	0
0098027259	female	36	0
704628	female	29	0
6002180003	female	36	0
704649	female	30	0
708579	female	29	0
701587	female	37	0
691317	female	47	0
699251	female	65	0
667546	female	46	0
651584	female	50	0
707549	female	35	0
703523	female	42	0
598055	female	55	0
687329	female	33	0
690142	female	35	0
701671	female	34	0
706022	female	28	0
697673	female	50	0
693319	female	64	0
706026	female	53	0
686064	female	21	0
704359	female	49	0
699661	female	34	0
705621	female	30	0
692622	female	36	0
699484	female	18	0
691633	female	45	0
690679	female	61	0
4112910002	female	74	0
453121	female	63	0
700976	female	37	0
0098017449	female	49	0
704542	female	50	0
707126	female	54	0
708214	female	25	0
708214	female	26	0
706175	female	26	0
699207	female	50	0
647317	female	28	0
709181	female	26	0
703516	female	44	0
685441	female	38	0
702828	female	32	0
698738	female	24	0
697893	female	22	0
684824	female	47	0
689192	female	27	0
640377	female	34	0
710260	female	28	0
696736	female	27	0
0097011217	female	22	0
689516	female	26	0
699611	female	34	0
707247	female	40	0
691780	female	26	0
600466	female	46	0
689171	female	31	0
686301	female	50	0
690895	female	28	0
686325	female	30	0
0000042048	female	29	0
698190	female	40	0
703655	female	34	0
707999	female	33	0
704060	female	40	0
BYBY000552	female	30	0
694120	female	64	0
690993	female	24	0
650098	female	60	0
692098	female	54	0
702346	female	55	0
697706	female	46	0
699867	female	63	0
685122	female	53	0
710410	female	57	0
271938	female	53	0
694224	female	42	0
690166	female	56	0
700410	female	39	0
685911	female	44	0
700294	female	29	0
693038	female	46	0
705466	female	35	0
699917	female	37	0
686118	female	33	0
469922	female	67	0
697405	female	35	0
686590	female	75	0
688581	female	27	0
685359	female	33	0
709021	female	52	0
687077	female	51	0
703513	female	46	0
701862	female	47	0
696456	female	48	0
690109	female	50	0
691061	female	50	0
477561	female	64	0
707858	female	29	0
705388	female	37	0
704246	female	19	0
0096070160	female	28	0
617694	female	32	0
692173	female	50	0
702199	female	36	0
695643	female	75	0
708515	female	70	0
422742	female	55	0
704540	female	26	0
704430	female	70	0
708296	female	51	0
672068	female	48	0
696578	female	44	0
702683	female	34	0
673120	female	28	0
694792	female	32	0
702659	female	44	0
698805	female	25	0
681871	female	46	0
690902	female	26	0
699078	female	40	0
0096058446	female	39	0
690929	female	40	0
495966	female	34	0
699923	female	37	0
468332	female	48	0
689503	female	26	0
706397	female	27	0
698836	female	29	0
710459	female	25	0
692688	female	37	0
680942	female	26	0
689623	female	24	0
706571	female	48	0
438379	female	66	0
710515	female	42	0
686062	female	58	0
708003	female	26	0
694688	female	28	0
498506	female	33	0
BYBY000502	female	32	0
691639	female	32	0
708623	female	37	0
696451	female	29	0
709340	female	48	0
706466	female	52	0
688705	female	60	0
488670	female	26	0
698791	female	48	0
705731	female	45	0
703772	female	30	0
705808	female	49	0
688303	female	53	0
688841	female	28	0
698020	female	34	0
695857	female	45	0
697753	female	50	0
688133	female	61	0
690334	female	26	0
695653	female	72	0
686321	female	61	0
685952	female	29	0
691364	female	45	0
686110	female	62	0
434722	female	38	0
BYBY000478	female	31	0
314797	female	71	0
696795	female	42	0
685147	female	35	0
469829	female	32	0
0097000026	female	34	0
697555	female	37	0
709223	female	38	0
709430	female	48	0
694254	female	27	0
689692	female	33	0
707740	female	38	0
710007	female	38	0
688655	female	34	0
706015	female	29	0
708223	female	43	0
689661	female	26	0
701462	female	46	0
708629	female	37	0
707629	female	42	0
690392	female	50	0
704006	female	65	0
709641	female	36	0
689247	female	44	0
694027	female	25	0
692789	female	35	0
690545	female	31	0
486576	female	33	0
689848	female	29	0
707271	female	30	0
695832	female	30	0
706602	female	29	0
701487	female	33	0
697170	female	21	0
686625	female	36	0
687300	female	51	0
702571	female	28	0
98017528	female	41	0
441159	female	63	0
634268	female	69	0
704597	female	82	0
696591	female	41	0
706339	female	24	0
695078	female	24	0
685300	female	65	0
695097	female	20	0
699046	female	25	0
694437	female	40	0
699368	female	22	0
694184	female	33	0
690791	female	27	0
478234	female	34	0
687542	female	41	0
634624	female	31	0
687903	female	24	0
700134	female	30	0
252048	female	53	0
686313	female	61	0
685494	female	44	0
708000	female	59	0
678438	female	60	0
680511	female	48	0
692099	female	27	0
639795	female	55	0
537545	female	52	0
603334	female	40	0
672447	female	37	0
702875	female	34	0
702925	female	30	0
684975	female	63	0
696416	female	43	0
697042	female	27	0
705531	female	30	0
685567	female	30	0
307815	female	41	0
287744	female	26	0
BYBY000442	female	32	0
689143	female	41	0
695143	female	29	0
699422	female	30	0
697972	female	27	0
687928	female	29	0
690449	female	26	0
707754	female	34	0
686660	female	21	0
459767	female	62	0
699737	female	49	0
701410	female	42	0
707256	female	50	0
576897	female	35	0
689586	female	66	0
700967	female	57	0
694170	female	68	0
702862	female	27	0
705297	female	50	0
687091	female	48	0
709465	female	40	0
704106	female	29	0
700700	female	28	0
680924	female	34	0
688281	female	42	0
695718	female	50	0
688797	female	36	0
400462	female	46	0
698811	female	51	0
691070	female	33	0
694342	female	34	0
699865	female	52	0
709069	female	26	0
685893	female	44	0
463725	female	57	0
698534	female	51	0
701998	female	41	0
701428	female	27	0
709995	female	11	0
96003980	female	22	0
696832	female	37	0
701062	female	46	0
706023	female	64	0
701579	female	61	0
692062	female	51	0
679099	female	66	0
704093	female	39	0
106260002	female	15	0
514388	female	39	0
699415	female	37	0
700737	female	52	0
697127	female	36	0
702638	female	23	0
594999	female	38	0
10825	female	33	0
687900	female	35	0
6000410012	female	27	0
708439	female	20	0
693613	female	61	0
691286	female	61	0
462061	female	28	0
689581	female	43	0
202653	female	56	0
705231	female	26	0
521742	female	30	0
709542	female	34	0
99006833	female	32	0
97000739	female	40	0
700523	female	43	0
684774	female	21	0
704461	female	39	0
699435	female	47	0
688312	female	46	0
691264	female	23	0
688290	female	30	0
BJJQ0038	female	30	0
701067	female	24	0
701577	female	37	0
665633	female	38	0
692561	female	66	0
686781	female	21	0
688649	female	29	0
455107	female	55	0

## Sheet: Infectious disease
patient ID	gender	age (years)	YLC count
383798	female	83	1063.5
705820	male	88	416.9
420485	female	71	241.2
700139	male	53	211.4
672214	male	50	132.4
6000040270	male	23	112
707202	female	30	106.3
703147	female	85	98.7
0097010529	female	22	86.1
0096070632	male	18	56.5
701877	male	28	25.2
702727	female	25	0
701490	female	26	0
448370	female	59	0
661360	female	76	0
0096087352	female	19	0
546088	female	44	0
694879	female	48	0
668749	female	27	0
700097	female	47	0
685694	female	17	0
687710	female	15	0
686395	female	27	0
348346	female	18	0
704321	female	11	0
701780	female	48	0
0096086146	female	22	0
703189	female	43	0
699134	female	38	0
698915	female	55	0
0096070220	female	21	0
703883	female	49	0
702342	female	64	0
0096087148	female	18	0
705313	female	34	0
694183	female	63	0
0096069766	female	21	0
0096070228	female	19	0
688991	female	60	0
685847	female	16	0
706112	female	17	0
699437	female	20	0
696792	female	55	0
687822	female	54	0
697816	female	28	0
705415	female	27	0
692403	female	7	0
668168	female	46	0
707786	female	58	0
437306	female	70	0
694394	female	26	0
697074	female	20	0
667589	female	82	0
699863	female	62	0
0009040002	female	15	0
651291	female	27	0
703574	female	67	0
9609071049	female	19	0
705398	female	20	0
708973	female	43	0
710340	female	91	0
0096086725	female	28	0
551888	female	63	0
212151	female	85	0
698541	female	14	0
706095	female	69	0
693879	female	68	0
244428	female	55	0
689232	female	61	0
693353	female	56	0
0096020082	female	24	0
692956	female	55	0
694446	female	24	0
686506	female	72	0
710791	female	49	0
701673	female	21	0
708320	female	4	0
696187	female	61	0
703179	female	25	0
684540	female	23	0
703535	female	58	0
708191	female	39	0
709824	female	43	0
0096070259	female	20	0
706236	female	62	0
690708	female	15	0
706866	female	53	0
692266	female	7	0
581809	female	60	0
707937	female	45	0
689104	female	60	0
0096020081	female	20	0
693595	female	55	0
703748	female	23	0
698938	female	19	0
703304	female	30	0
686846	female	78	0
456587	female	34	0
688074	female	79	0
706075	female	25	0
0096019957	female	19	0
700684	female	29	0
707656	female	87	0
685220	female	15	0
696768	female	34	0
6000890150	female	21	0
697354	female	57	0
678313	female	66	0
693569	female	64	0
685578	female	27	0
0096058225	female	22	0
699515	female	25	0
689729	female	19	0
605065	female	65	0
701660	female	32	0
701618	female	24	0
696362	female	69	0
707252	female	60	0
687367	female	60	0
583532	female	48	0
710801	female	70	0
703999	female	59	0
0096019437	female	21	0
701642	female	50	0
687292	female	26	0
0096058391	female	23	0
0096057814	female	5	0
703198	female	19	0
686245	female	34	0
701734	female	7	0
699655	female	69	0
699409	female	32	0
6000430208	female	22	0
0096087307	female	21	0
685961	female	73	0
403032	female	54	0
587923	female	45	0
709664	female	54	0
689344	female	61	0
688519	male	43	0
686861	male	28	0
0096029511	male	19	0
680084	male	53	0
588229	male	51	0
0098010340	male	28	0
0096029514	male	19	0
690171	male	66	0
0096070170	male	19	0
980328001X	male	18	0
685751	male	41	0
0096069720	male	22	0
6009010601	male	55	0
681978	male	65	0
699953	male	16	0
0096029724	male	30	0
685319	male	69	0
699151	male	24	0
0096020244	male	19	0
707631	male	78	0
0096020098	male	20	0
6001720002	male	34	0
704108	male	77	0
0096020263	male	19	0
0096020186	male	18	0
0096019993	male	19	0
702567	male	43	0
0096070511	male	17	0
0096029760	male	21	0
702068	male	30	0
400726	male	61	0
0096019986	male	18	0
694417	male	52	0
0096003217	male	28	0
8902020929	male	26	0
694320	male	80	0
0096006869	male	28	0
6000890226	male	22	0
702981	male	17	0
701837	male	27	0
6000191051	male	33	0
0096068494	male	23	0
691380	male	22	0
685530	male	62	0
698377	male	19	0
706284	male	53	0
706128	male	4	0
0098021180	male	30	0
685720	male	63	0
0096086939	male	18	0
0096019579	male	19	0
694692	male	25	0
699304	male	58	0
9210291071	male	23	0
347221	male	51	0
700673	male	18	0
0097011258	male	19	0
9205095398	male	23	0
597845	male	62	0
691180	male	22	0
0096070074	male	21	0
701052	male	22	0
0096029675	male	23	0
0096057437	male	21	0
689941	male	18	0
700772	male	52	0
684931	male	23	0
690307	male	29	0
709285	male	15	0
390606	male	79	0
0099030333	male	27	0
708098	male	61	0
0096070604	male	19	0
691164	male	28	0
9609101215	male	19	0
9707313412	male	18	0
0096006820	male	37	0
0096069327	male	22	0
689572	male	66	0
708243	male	62	0
0096068259	male	24	0
693639	male	35	0
696245	male	66	0
0096070261	male	19	0
0096070555	male	21	0
706545	male	14	0
706638	male	12	0
688021	male	39	0
703015	male	22	0
690838	male	55	0
668732	male	3	0
0099009567	male	33	0
699247	male	28	0
685725	male	23	0
690563	male	27	0
307367	male	46	0
698576	male	60	0
701820	male	25	0
706839	male	32	0
0000037754	male	29	0
699490	male	14	0
0096070603	male	18	0
0096069855	male	18	0
0096029727	male	18	0
0096087487	male	23	0
0097003591	male	28	0
0097005526	male	24	0
696651	male	49	0
574973	male	67	0
0096070944	male	17	0
0096070036	male	19	0
698376	male	27	0
691942	male	51	0
699642	male	83	0
709081	male	21	0
8911100911	male	26	0
0098006058	male	30	0
6000981210	male	28	0
0096069478	male	21	0
0096020266	male	18	0
708843	male	50	0
0096086988	male	19	0
0096068647	male	19	0
0096029642	male	19	0
699287	male	17	0
6000981234	male	22	0
699065	male	18	0
0096019917	male	21	0
0096029679	male	18	0
0096070593	male	18	0
702132	male	79	0
699171	male	57	0
0097003672	male	29	0
709919	male	43	0
0000043627	male	27	0
0096086889	male	20	0
510754	male	17	0
0096006595	male	20	0
565085	male	76	0
0096069330	male	21	0
0096029571	male	19	0
0096086980	male	19	0
0096029558	male	18	0
0096087206	male	20	0
6000580019	male	22	0
6001620021	male	23	0
692267	male	7	0
0096086793	male	20	0
703432	male	70	0
706414	male	68	0
704637	male	23	0
694032	male	49	0
706223	male	51	0
696277	male	15	0
0096070766	male	21	0
388120	male	63	0
708983	male	30	0
0096067693	male	18	0
702163	male	59	0
583591	male	65	0
701384	male	78	0
699074	male	56	0
701913	male	31	0
0099000493	male	33	0
0096018944	male	23	0
703051	male	80	0
0096052772	male	49	0
6000981414	male	20	0
705773	male	19	0
0096020094	male	20	0
687487	male	44	0
694810	male	32	0
0096066914	male	19	0
0096029591	male	19	0
0098024134	male	20	0
0096085544	male	21	0
687578	male	43	0
697938	male	45	0
687571	male	51	0
685974	male	37	0
706604	male	27	0
700856	male	23	0
690920	male	42	0
0096019338	male	19	0
0096019925	male	18	0
691245	male	34	0
647966	male	16	0
415224	male	18	0
0096067771	male	18	0
0096057425	male	23	0
0096020265	male	19	0
0096086955	male	17	0
709264	male	29	0
0098016222	male	31	0
0096070975	male	18	0
677492	male	49	0
0096020418	male	22	0
0096087197	male	24	0
0000039784	male	26	0
685480	male	46	0
537948	male	5	0
710708	male	51	0
0096068708	male	19	0
0098010588	male	29	0
687677	male	58	0
0098024797	male	26	0
708090	male	82	0
696426	male	16	0
0098016253	male	31	0
0097001257	male	27	0
0096029521	male	17	0
0096084906	male	22	0
9601223112	male	20	0
0096069321	male	18	0
680699	male	29	0
685263	male	43	0
0096019973	male	19	0
0096053325	male	20	0
698385	male	26	0
697144	male	61	0
693993	male	62	0
0096069241	male	18	0
441952	male	84	0
629041	male	3	0
0096086887	male	20	0
337864	male	87	0
6001890009	male	18	0
0096019425	male	22	0
695907	male	24	0
0096087057	male	17	0
694013	male	51	0
0096070605	male	19	0
710536	male	30	0
359036	male	45	0
620811	male	78	0
0096029481	male	27	0
696468	male	56	0
236749	male	70	0
666468	male	78	0
694970	male	55	0
686671	male	22	0
0096020234	male	18	0
708281	male	47	0
700045	male	45	0
0096020286	male	19	0
0096070063	male	21	0
698265	male	44	0
6000960267	male	22	0
686473	male	4	0
695519	male	36	0
0096070346	male	23	0
526331	male	59	0
684923	male	65	0
688095	male	16	0
9705247018	male	18	0
689119	male	26	0
692890	male	31	0
0096020264	male	18	0
708982	male	27	0
0096087205	male	24	0
0096029614	male	18	0
0096029588	male	20	0
691259	male	22	0
0000012358	male	33	0
6000620011	male	21	0
512245	male	50	0
393368	male	73	0
0096086997	male	17	0
700335	male	23	0
702610	male	45	0
690772	male	79	0
696260	male	39	0
0096069789	male	21	0
0097011114	male	20	0
0096071124	male	18	0
582717	male	43	0
0097011201	male	19	0
690534	male	25	0
0096019212	male	20	0
698227	male	74	0
685017	male	63	0
0096087149	male	19	0
0096029690	male	19	0
700501	male	26	0
0096087150	male	18	0
706400	male	57	0
688788	male	16	0
0096071290	male	24	0
6000470010	male	21	0
700257	male	52	0
0096070247	male	17	0
0096070589	male	17	0
703067	male	67	0
0096070426	male	19	0
684690	male	70	0
0096019954	male	19	0
9704204015	male	19	0
0096086937	male	17	0
650150	male	6	0
141332	male	65	0
686714	male	19	0
0096087151	male	17	0
0096071142	male	22	0
689054	male	41	0
363310	male	87	0
0096068723	male	21	0
0096086874	male	17	0
0096086981	male	17	0
691115	male	21	0
0096070388	male	21	0
685931	male	28	0
446445	male	69	0
083964	male	84	0
697822	male	17	0
698597	male	17	0
0096001319	male	21	0
707407	male	66	0
690226	male	83	0
0096029499	male	19	0
703920	male	5	0
685186	male	73	0
417257	male	17	0
691471	male	8	0
0096058341	male	20	0
696853	male	18	0
685055	male	79	0
692359	male	71	0
700439	male	65	0
518142	male	86	0
0096070171	male	22	0
388033	male	18	0
678286	male	29	0
0096086884	male	18	0
689973	male	58	0
638689	male	31	0
0000043998	male	26	0
0096086977	male	18	0
6000191179	male	29	0
698933	male	63	0
692023	male	19	0
6000190934	male	22	0
706822	male	59	0
684995	male	57	0
703575	male	46	0
0096068774	male	18	0
0096019370	male	22	0
709828	male	26	0
6000190250	male	35	0
706927	male	11	0
0096006545	male	22	0
0096019958	male	20	0
6001420017	male	26	0
708655	male	16	0
0096087322	male	17	0
6000981332	male	18	0
0096019959	male	17	0
338382	male	32	0
486982	male	55	0
700577	male	4	0
0096086901	male	17	0
695843	male	36	0
0096070044	male	19	0
693282	male	6	0
696473	male	66	0
0096070578	male	19	0
708600	male	62	0
0096020330	male	20	0
9603302614	male	20	0
693790	male	48	0
0096070499	male	18	0
705184	male	25	0
215980	male	32	0
700635	male	52	0
0096069688	male	18	0
698019	male	17	0
685702	male	38	0
704577	female	50
457065	female	56

## Sheet: Hepatology
patient ID	gender	age (years)	YLC count
35034	female	82	571.7
691238	male	34	484.7
363405	male	60	473.5
688929	female	47	144.9
696732	female	22	131.2
420858	male	35	83.6
687774	female	60	78.6
690699	female	49	74.3
700785	male	44	67.2
689129	female	53	61.8
678045	female	58	56.9
707761	male	32	42.5
496066	female	34	41.6
629009	male	47	38.3
701859	male	45	32
665124	male	38	28.9
408408	female	69	24.8
620243	male	56	20.7
693337	female	79	14.1
705238	male	38	0
698001	female	52	0
436877	female	56	0
640062	female	79	0
672155	female	60	0
550340	female	60	0
683252	male	72	0
703580	male	58	0
454177	male	50	0
695798	female	67	0
704780	male	62	0
523839	male	59	0
696652	male	43	0
707436	male	7	0
687582	male	59	0
701451	male	52	0
691749	male	48	0
693898	female	39	0
692271	male	49	0
684362	male	30	0
689666	female	56	0
709744	male	63	0
696717	male	62	0
699319	female	60	0
696864	male	55	0
693402	female	37	0
692302	male	61	0
414014	male	47	0
705505	female	40	0
702675	female	57	0
704263	male	54	0
96069687	male	21	0
707856	male	81	0
708526	male	46	0
691788	male	58	0
562032	male	52	0
690856	female	33	0
289520	female	47	0
96071453	female	40	0
688316	male	43	0
697268	male	33	0
504141	male	56	0
692785	male	30	0
694902	male	45	0
322813	male	61	0
697696	male	70	0
688178	male	56	0
278140	female	80	0
679783	female	52	0
697782	female	36	0
428521	male	46	0
690556	male	40	0
705094	female	25	0
384087	female	17	0
706905	male	48	0
709341	male	59	0
445982	male	52	0
685597	male	30	0
686241	male	32	0
563145	female	71	0
705201	male	34	0
471182	male	41	0
512091	male	78	0
658460	male	50	0
710059	female	56	0
703089	male	65	0
537098	female	61	0
700251	female	57	0
653023	male	43	0
709308	female	43	0
700199	male	66	0
342775	male	60	0
5102280001	male	64	0
673822	male	65	0
247036	male	52	0
691299	male	32	0
702885	male	65	0
404920	male	58	0
709403	male	41	0
699393	male	66	0
481510	female	75	0
567340	male	56	0
703843	male	29	0
363566	male	51	0
689055	male	31	0
686535	male	57	0
638073	male	34	0
701699	male	47	0
701699	male	47	0
231989	male	52	0
687169	male	43	0
663595	male	55	0
687405	male	45	0
694471	male	65	0
685770	male	43	0
704875	male	18	0
686687	male	59	0
671477	male	47	0
691455	male	49	0
96051003	male	26	0
523233	male	73	0
695928	male	49	0
697356	male	40	0
689327	female	49	0
691667	male	61	0
644843	male	69	0
690873	female	63	0
703013	male	56	0
689874	female	57	0
687482	male	53	0
686526	male	68	0
109475	female	57	0
700626	male	50	0
700050	male	47	0
702752	male	75	0
686662	female	59	0
391064	female	45	0
704536	male	56	0
687277	male	59	0
561250	male	62	0
694203	male	55	0
467221	male	49	0
709126	female	76	0
605361	female	77	0
572052	male	47	0
704398	male	74	0
691937	male	50	0
704587	male	63	0
692681	female	53	0
708531	male	44	0
96068502	male	1	0
597444	female	71	0
696521	female	32	0
710772	male	28	0
432144	male	34	0
442617	male	49	0
702889	male	61	0
698809	male	59	0
696972	male	52	0
594663	female	52	0
605369	female	67	0
668617	male	32	0
693906	male	60	0
96029589	male	19	0
650272	female	50	0
415546	male	43	0
644022	male	60	0
566349	male	55	0
547182	male	58	0
423649	female	65	0
703549	male	30	0
689060	male	19	0
653795	male	44	0
693053	female	37	0
484241	female	44	0
504702	male	47	0
564523	female	70	0
680626	male	23	0
645932	male	63	0
709970	male	57	0
671143	male	52	0
498551	female	41	0
688556	female	47	0
706654	male	66	0
573258	female	61	0
698536	female	64	0
691965	male	39	0
692016	female	46	0
398653	male	42	0
696921	female	79	0
684984	female	58	0
558707	male	67	0
709108	male	31	0
327923	male	70	0
686934	male	44	0
698307	female	53	0
702722	female	43	0
606442	male	41	0
695253	female	38	0
710754	female	9	0
439482	female	84	0
178695	male	66	0
587028	male	55	0
653467	female	29	0
701803	male	44	0
693775	female	67	0
692587	male	38	0
685654	female	52	0
706960	male	73	0
691542	male	64	0
686641	female	44	0
704419	male	27	0
709428	female	29	0
395489	male	51	0
460052	female	51	0
685524	female	21	0
505020	male	47	0
559449	male	73	0
649594	male	65	0
685013	female	59	0
601265	female	55	0
546679	male	62	0
487102	male	51	0
653364	female	45	0
617046	female	72	0
613484	female	45	0
621470	male	63	0
696165	female	58	0
481281	male	47	0
381646	female	51	0
708916	female	61	0
694313	male	41	0
477973	male	36	0
701516	male	71	0
399048	male	63	0
697639	male	55	0
706384	male	41	0
625253	male	76	0
696228	male	40	0
705821	female	46	0
577012	female	28	0
695814	male	27	0
702138	male	29	0
698184	female	62	0
691252	male	56	0
521067	male	36	0
686743	male	59	0
687309	male	36	0
689127	male	35	0
686727	male	42	0
699133	male	41	0
692772	male	55	0
694087	male	44	0
662967	male	42	0
685412	female	50	0
690383	male	45	0
464123	female	55	0
523029	female	40	0
446899	male	42	0
579069	female	57	0
686254	female	45	0
649300	male	49	0
691329	male	63	0
536444	female	64	0
691765	male	29	0
687643	female	57	0
695565	male	31	0
694564	male	61	0
700375	male	52	0
678889	male	47	0
710113	female	71	0
686566	female	61	0
96029590	male	18	0
608637	female	56	0
551907	male	23	0
695087	male	81	0
589735	male	73	0
640011	male	60	0
690249	male	56	0
700316	female	58	0
702943	male	45	0
479762	female	47	0
709262	female	52	0
695221	male	79	0
690621	female	34	0
610029	male	67	0
624089	female	43	0
699246	male	68	0
704412	male	49	0
6000710057	male	20	0
708699	male	23	0
700044	female	66	0
689093	female	55	0
455627	male	39	0
697191	male	65	0
668864	male	24	0
655062	male	43	0
406524	male	54	0
415799	male	79	0
708234	male	50	0
660916	female	84	0
99047188	male	24	0
702553	male	5	0
392012	male	44	0
686688	male	52	0
691349	male	46	0
506206	male	54	0
150905	male	45	0
683167	male	23	0
690957	male	6	0
605669	female	67	0
615898	female	57	0
7208260001	male	43	0
570009	male	45	0
703982	female	63	0
308844	female	26	0
619476	male	32	0
290920	male	66	0
679297	female	24	0
524273	male	57	0
684401	female	54	0
668533	male	66	0
687795	male	33	0
685772	male	50	0
444828	male	37	0
592047	male	58	0
328242	female	50	0
396060	male	36	0
449410	male	56	0
585380	female	65	0
686425	male	28	0
697715	male	41	0
437908	male	52	0
693350	female	60	0
464328	male	59	0
709757	male	55	0
690068	female	46	0
388957	male	45	0
583521	male	56	0
470864	male	39	0
696090	female	65	0
536561	male	46	0
641126	female	52	0
702844	female	61	0
628988	female	62	0
703583	male	25	0
534460	female	60	0
693529	male	44	0
694279	male	27	0
674112	male	70	0
697173	female	58	0
706817	male	25	0
692734	male	50	0
694129	male	52	0
502295	male	68	0
709355	female	64	0
683198	male	49	0
697261	male	45	0
606460	female	69	0
707164	male	44	0
294142	female	45	0
549103	male	61	0
701900	male	20	0
694161	female	60	0
705895	male	33	0
705228	male	47	0
554935	male	61	0
708772	male	47	0
687994	male	61	0
644125	male	64	0
350875	female	76	0
701789	male	38	0
706781	male	24	0
523779	male	88	0
688097	male	53	0
575381	male	64	0
700092	male	42	0
361008	male	50	0
701503	female	69	0
705930	male	39	0
693813	male	59	0
689310	female	51	0
358998	male	71	0
368397	male	61	0
320844	female	75	0
540558	female	41	0
708824	female	53	0
684022	female	70	0
686588	male	40	0
468521	male	68	0
702664	female	62	0
396207	male	35	0
671216	male	56	0
415779	female	69	0
96029591	male	19	0
703635	male	55	0
689005	female	32	0
419317	male	49	0
703305	female	57	0
462518	female	62	0
420702	female	51	0
703678	male	61	0
417929	male	60	0
709074	male	52	0
696931	female	62	0
96069350	male	25	0
209739	male	59	0
700312	male	24	0
692276	male	69	0
705811	male	43	0
692259	male	29	0
701135	male	29	0
576054	male	64	0
708444	male	18	0
700847	male	64	0
710315	female	60	0
686596	male	24	0
686537	male	59	0
689478	male	33	0
189593	female	60	0
696875	male	52	0
522421	male	45	0
211598	female	56	0
676766	male	65	0
585333	male	68	0
611361	female	66	0
704543	male	41	0
709433	male	50	0
207411	female	62	0
594447	female	77	0
705224	male	63	0
343988	female	75	0
700839	female	69	0
707201	male	32	0
686147	female	70	0
686280	male	66	0
434394	male	49	0
198394	male	58	0
560847	male	37	0
690364	male	18	0
701809	male	57	0
572743	male	52	0
642289	male	33	0
623068	female	75	0
333353	male	54	0
558674	male	43	0
419223	male	64	0
662376	male	52	0
693735	female	52	0
690703	male	39	0
471756	male	67	0
700989	female	55	0
232766	female	84	0
688295	male	56	0
698734	female	40	0
678280	male	53	0
426160	male	52	0
660552	female	61	0
688404	male	65	0
703039	female	66	0
652551	male	74	0
692166	male	53	0
701758	male	78	0
689487	male	33	0
704582	male	17	0
640627	male	39	0
690465	female	66	0
653637	female	66	0
701987	female	63	0
709535	female	70	0
699786	male	29	0
688595	male	46	0
513357	female	41	0
695475	male	79	0
691916	male	55	0
691668	female	74	0
407600	male	64	0
677029	male	62	0
381519	female	78	0
594648	female	62	0
333734	female	64	0
688672	female	47	0
462987	female	80	0
180545	female	64	0
141527	male	42	0
706662	female	66	0
480131	female	62	0
688154	male	14	0
686366	male	46	0
20834	male	35	0
703225	male	54	0
440688	male	49	0
684771	male	49	0
639506	female	75	0
704222	female	69	0
323621	male	55	0
433598	male	48	0
706203	female	65	0
688032	male	60	0
685356	male	38	0
522939	male	41	0
689934	male	46	0
700995	female	42	0
9702	male	34	0
602100	female	75	0
669069	male	24	0
703954	male	51	0
695914	female	33	0
647863	female	64	0
673489	male	52	0
698497	male	52	0
363151	male	57	0
631109	female	59	0
687524	male	48	0
446207	male	66	0
687834	male	66	0
703779	male	9	0
699071	male	40	0
631080	female	52	0
686632	male	70	0
684257	male	58	0
170524	male	78	0
698813	female	61	0
654774	female	58	0
700862	male	29	0
694194	female	48	0
584509	male	75	0
419358	female	42	0
522672	male	57	0
624617	female	50	0
686655	female	53	0
353779	female	64	0
604151	male	52	0
643858	male	57	0
689517	male	32	0
491862	male	53	0
675577	female	51	0
686845	male	77	0
461290	male	81	0
684625	female	30	0
702366	female	55	0
682554	female	28	0
685301	female	44	0
699663	female	58	0
702376	female	49	0
708268	male	49	0
580709	female	73	0
704930	male	46	0
688857	male	43	0
710524	male	45	0
692001	male	68	0
706949	female	52	0
658837	male	46	0
694716	male	57	0
692761	female	64	0
389578	male	58	0
709778	male	57	0
688918	male	55	0
687602	female	50	0
364853	male	72	0
678835	male	23	0
689518	female	72	0
434019	male	47	0
526604	female	30	0
687182	male	30	0
702842	female	58	0
401694	male	63	0
576213	female	70	0
707440	female	37	0
693448	male	31	0
686933	female	66	0
693277	female	52	0
402276	male	57	0
611467	male	62	0
693894	female	44	0
691701	male	47	0
615887	male	42	0
625626	male	36	0
505509	male	70	0
592809	male	73	0
388422	male	46	0
691902	male	49	0
386774	male	15	0
698590	male	44	0
701170	male	64	0
701170	male	64	0
665911	male	42	0
709450	male	57	0
690115	male	25	0
707084	male	50	0
471837	male	61	0
432112	male	53	0
673011	male	56	0
689441	male	60	0
697248	male	34	0
692846	male	45	0
691225	male	58	0
585194	male	52	0
693414	male	27	0
684794	male	61	0
498248	female	55	0
701788	male	63	0
465342	male	65	0
692046	female	52	0
323181	female	81	0
593046	female	67	0
647964	male	59	0
548932	male	48	0
710033	male	59	0
323379	female	66	0
699283	female	70	0
692317	male	59	0
387392	female	66	0
96006233	male	27	0
692743	male	41	0
701905	male	26	0
692837	male	69	0
703671	male	58	0
512074	female	47	0
588913	female	68	0
336833	female	82	0
658732	male	43	0
541337	female	71	0
691262	male	46	0
596443	male	53	0
705283	male	53	0
694515	male	47	0
706341	male	48	0
705064	male	46	0
698059	female	37	0
622064	female	35	0
352541	male	50	0
685173	male	39	0
439970	female	68	0
698985	male	37	0
204755	male	53	0
699379	male	49	0
700728	male	32	0
691381	female	67	0
695655	female	40	0
540063	female	49	0
458325	male	68	0
612751	female	64	0
696095	male	40	0
476259	female	68	0
653516	male	64	0
699012	female	67	0
700587	male	45	0
708921	male	46	0
96010599	male	22	0
479003	male	55	0
445587	male	34	0
690409	female	43	0
686765	female	66	0
687245	female	71	0
366913	female	52	0
442102	male	50	0
462325	male	49	0
698533	female	43	0
416972	female	59	0
701223	male	64	0
486417	male	51	0
702318	female	69	0
704058	female	39	0
96086900	male	18	0
96069809	female	20	0
560621	male	63	0
440776	male	41	0
595515	male	29	0
631022	female	83	0
701247	male	56	0
316507	male	75	0
690851	male	46	0
684987	male	65	0
302411	female	65	0
96008538	male	31	0
710721	female	26	0
690837	female	62	0
14060	male	34	0
14060	male	33	0
707308	male	45	0
526806	male	54	0
524993	male	51	0
694658	male	32	0
688557	male	32	0
523236	male	59	0
530292	female	61	0
160037	female	79	0
542238	male	64	0
683580	female	50	0
710349	male	41	0
700324	male	35	0
491940	female	62	0
706832	male	51	0
704573	male	39	0
677384	male	37	0
651626	female	84	0
709101	female	68	0
684936	male	47	0
400470	male	78	0
690309	male	35	0
483219	male	59	0
563422	male	35	0
699576	male	49	0
464305	male	44	0
699476	male	59	0
709876	male	56	0
689783	male	59	0
708364	male	46	0
688520	female	52	0
662925	male	56	0
685549	male	42	0
686435	male	32	0
701276	female	34	0
466826	male	51	0
684511	female	58	0
428304	female	71	0
528996	male	43	0
696756	male	24	0
700563	female	61	0
637567	female	68	0
678211	male	63	0
615075	male	36	0
468681	male	57	0
630137	male	32	0
566010	female	51	0
703925	female	47	0
706837	male	39	0
698551	female	52	0
676096	male	35	0
706921	female	73	0
607613	female	51	0
709909	female	64	0
99012503	male	28	0
632283	female	52	0
701960	female	21	0
423243	female	58	0
687509	male	57	0
412289	female	58	0
514357	female	72	0
632729	male	60	0
96085493	male	19	0
465190	male	34	0
694264	male	66	0
569148	male	45	0
699890	female	35	0
697287	male	54	0
700569	female	64	0
685400	male	64	0
687760	male	48	0
692181	male	34	0
696269	male	45	0
686909	male	45	0
655488	male	68	0
710009	male	26	0
438883	male	55	0
694869	male	40	0
683010	male	68	0
697793	male	49	0
674781	male	60	0
493567	female	66	0
686890	female	59	0
687031	male	54	0
278995	male	61	0
421363	female	53	0
690391	male	60	0
493443	female	68	0
455461	female	84	0
96056337	male	22	0
685657	male	29	0
704431	male	46	0
677324	male	47	0
703285	female	45	0
580301	male	56	0
709418	male	29	0
692060	male	29	0
701544	male	50	0
704242	female	68	0
528869	female	63	0
700183	female	40	0
564981	male	56	0
538333	male	43	0
709244	male	45	0
686423	female	28	0
685628	male	46	0
631959	male	60	0
701319	male	61	0
662625	female	60	0
621099	female	64	0
690832	male	47	0
684791	female	60	0
709411	male	58	0
686279	female	66	0
689097	female	31	0
312998	female	47	0
704781	male	43	0
691491	female	61	0
561011	female	78	0
708284	female	23	0
405935	female	63	0
693605	female	56	0
688426	male	43	0
547765	female	58	0
692510	male	28	0
97000513	male	28	0
687514	female	53	0

## Sheet: Pediatrics
patient ID	gender	age (years)	YLC count
697604	female	4	8700.7
700757	female	2	455.8
703881	female	1	280.3
688882	female	2	237.5
709579	male	8	195.2
707841	male	11	150.2
698506	female	6月	121.5
690989	male	2	116.8
686771	female	12	91.4
528102	male	6	28.6
0096010222	male	4	10.9
698920	未知	3月	0
708215	female	11月	0
688497	female	1	0
690623	female	1	0
689373	female	3	0
697140	female	2	0
687473	female	4	0
692825	female	3	0
690405	female	11月	0
687290	female	5	0
693693	female	1	0
635190	female	3	0
638476	female	2	0
515353	female	9	0
705979	female	1	0
692454	female	1	0
663198	female	1	0
703072	female	11	0
697135	female	1	0
684955	female	1	0
698061	female	8	0
703604	female	4	0
695259	female	1	0
707954	female	4	0
0305280002	female	12	0
687254	female	11月	0
704865	female	6	0
700735	female	6	0
0096053721	female	3	0
710557	female	7月	0
692022	female	1月	0
692771	female	7	0
691409	female	8	0
689816	female	1	0
580124	female	4	0
686320	female	3	0
692620	female	8	0
583384	female	4	0
684834	female	1	0
709449	female	1	0
688880	female	3	0
703229	female	2	0
705794	female	1	0
0096066836	female	3	0
672689	female	3	0
710138	female	11月	0
704344	female	2	0
689942	female	2	0
691609	female	11月	0
697593	female	3	0
699691	female	4	0
699693	female	1	0
512136	female	7	0
696970	female	9	0
689560	female	3	0
709888	female	1	0
0096056005	female	9	0
677759	female	1	0
688935	female	5	0
6000190556	female	6	0
686663	female	2	0
635044	female	3	0
700163	female	11月	0
695213	female	6月	0
704825	female	8	0
695617	female	1	0
708067	female	8	0
0097001004	female	7	0
686917	female	2	0
0096029525	female	2	0
679565	female	5	0
686887	female	7	0
691263	female	2	0
689010	female	3	0
0098029490	female	7	0
687215	female	11	0
0096086309	female	11月	0
705391	female	11	0
597806	female	6	0
1303070225	female	3	0
0097000209	female	7	0
706050	female	5	0
698909	female	7	0
685286	female	9	0
602300	female	5	0
688110	female	12	0
691191	female	1	0
693701	female	1	0
708951	female	3	0
0096050893	female	3	0
648208	female	2	0
698433	female	1	0
670634	female	10	0
708934	female	1月	0
691582	female	1月	0
658964	female	3	0
692473	female	1	0
685135	female	3	0
646298	female	7	0
688280	female	4	0
689075	female	3	0
0097005726	female	4	0
440991	female	10	0
690260	female	6	0
699667	female	1	0
691655	female	3	0
680250	female	1	0
695333	female	3	0
688928	female	10月	0
692978	female	1	0
677112	female	4	0
0098020919	female	8	0
709173	female	4	0
689994	female	11月	0
679322	female	10月	0
706682	female	7	0
699258	female	1	0
653035	female	9	0
693275	female	4	0
687694	female	3	0
696869	female	1	0
661302	female	4	0
689351	female	11	0
708956	female	12	0
707505	female	6	0
703442	female	1	0
710483	female	4	0
704664	female	3	0
688899	female	3	0
690251	female	8	0
691857	female	3	0
688373	female	2	0
641180	female	9	0
0097000964	female	5	0
0096052733	female	3	0
650109	female	1	0
705295	female	3	0
697798	female	4	0
674241	female	3	0
705393	female	1	0
689877	female	5	0
694641	female	9	0
639637	female	3	0
709674	female	1	0
672835	female	1	0
685476	female	10月	0
692461	female	1	0
0099012965	female	9	0
686746	female	6	0
695043	female	3	0
0096055548	female	4	0
695376	female	2	0
704447	female	2	0
666265	female	3	0
665297	female	7	0
690652	female	3	0
690151	female	3	0
703256	female	2	0
695409	female	1	0
684900	female	8	0
0099079276	female	5	0
692375	female	1	0
697594	female	3	0
702878	female	2	0
705461	female	2	0
708816	female	1	0
701009	female	2	0
677005	female	3	0
700253	female	3	0
707894	female	1	0
694075	female	3月	0
709695	female	4	0
646946	female	2	0
521965	female	6	0
701581	female	4	0
686186	female	1	0
706624	female	2	0
689273	female	7	0
702929	female	1	0
558477	female	5	0
698748	female	3	0
698748	female	3	0
698106	female	6月	0
692522	female	4月	0
677393	female	3	0
708429	female	5	0
693417	female	1	0
686757	female	1	0
690080	female	8	0
690003	female	2	0
693002	female	2	0
691222	female	8	0
598995	female	3	0
0097004842	female	5	0
698865	female	1	0
691255	female	2	0
700665	female	1	0
691017	female	3	0
689616	female	3	0
685716	female	4	0
695307	female	2月	0
672418	female	1	0
691098	female	3	0
565228	female	4	0
681405	female	3	0
693866	female	6	0
695593	female	3	0
697457	female	6月	0
697141	female	1	0
687211	female	5	0
688166	female	1	0
690438	female	3	0
689030	female	12	0
692680	female	1月	0
708523	female	2	0
705703	female	8月	0
693512	female	11月	0
0096066915	female	2	0
699775	female	1	0
689181	female	13	0
0096053538	female	6	0
703509	female	3	0
694616	female	11月	0
652667	female	7	0
0096053967	female	3	0
633308	female	4	0
611382	female	4	0
688099	female	5	0
702893	female	1	0
697789	female	4	0
695449	female	10月	0
682906	female	2	0
688400	female	5	0
546338	female	6	0
699093	female	2月	0
697934	female	1	0
669864	female	4	0
681653	female	3	0
496453	female	7	0
699971	female	3	0
0096054943	female	4	0
538171	female	7	0
0096079316	female	9	0
693298	female	1	0
0096018857	female	7月	0
688978	female	10月	0
0096019350	female	5	0
699067	female	2	0
461853	female	8	0
692576	female	1	0
706877	female	8月	0
699307	female	1月	0
672933	female	1	0
0096018753	female	3	0
700370	female	7	0
477967	female	9	0
0097001915	female	7	0
690872	female	8	0
503179	female	7	0
690276	female	1	0
529319	female	8	0
692440	female	3	0
690639	female	1月	0
642096	female	2	0
692150	female	1	0
685070	female	7	0
709257	female	4	0
707230	female	9月	0
667634	female	2	0
703687	female	3	0
690796	female	2	0
688204	female	6	0
688048	female	2	0
600884	female	3	0
705869	female	3	0
685923	female	5	0
688501	female	3	0
699397	female	3	0
555740	female	6	0
705880	female	3	0
623770	female	3	0
619583	female	12	0
438310	female	5	0
697828	female	1	0
0096057970	female	2	0
709283	female	4月	0
689343	female	4	0
691266	female	8	0
672906	female	4	0
706334	female	8	0
557566	female	10	0
706972	female	7	0
0096069319	female	1	0
691619	female	4月	0
690859	female	8	0
0708050802	female	8	0
692130	female	1	0
692882	female	1	0
649309	female	3	0
583558	female	4	0
688627	female	9月	0
0096053966	female	8	0
0096050982	female	4	0
693426	female	12	0
560299	female	6	0
687162	female	5	0
690926	female	1	0
0096005832	female	4	0
0097002377	female	7	0
685496	female	10	0
702260	female	1	0
690884	female	3	0
702991	female	3月	0
638956	female	6	0
709236	female	2	0
688670	female	1	0
691114	female	2月	0
701210	female	10	0
697410	female	1	0
689133	female	4	0
702419	female	8月	0
0097000556	female	10	0
686460	female	2	0
699099	female	4	0
662020	female	3	0
528770	female	6	0
700575	female	3	0
548326	female	7	0
688667	female	8月	0
601413	female	6	0
709868	female	5	0
0097004947	female	6	0
0096079271	female	3	0
528046	female	8	0
708632	female	10	0
701379	female	5	0
634426	female	3	0
692250	female	1	0
699320	female	2	0
701017	female	11	0
694328	female	7月	0
596181	female	9	0
709182	female	3	0
686402	female	4	0
690954	female	1	0
709193	female	1	0
691111	female	1	0
689424	female	8	0
699885	female	7月	0
698554	female	3月	0
690675	female	3月	0
669508	female	9月	0
691533	female	1	0
650802	female	3	0
689470	female	1	0
701951	female	7	0
692553	female	1	0
686710	female	2	0
6001040065	female	10	0
688560	female	1	0
689715	female	4	0
686008	female	1月	0
635710	female	2	0
709672	female	1	0
706595	female	6	0
690855	female	5	0
534632	female	5	0
608136	female	4	0
693802	female	1	0
702433	female	3	0
655855	female	4	0
694283	female	3	0
0096068926	female	2	0
667442	female	10月	0
699827	female	2	0
705017	female	4	0
705016	female	4	0
673591	female	3	0
691835	female	1	0
687988	female	9月	0
0096069146	female	1	0
701817	female	5	0
0097000233	female	7	0
0096051251	female	4	0
684835	female	1	0
708662	female	4	0
0096057267	female	2	0
697093	female	5	0
692817	female	1	0
670435	female	1	0
699664	female	5	0
634532	female	3	0
699636	female	9	0
689573	female	1	0
690829	female	4	0
710331	female	1月	0
710236	female	6	0
684756	female	7	0
706985	female	9月	0
699849	female	3	0
691404	female	3	0
707750	female	11月	0
704607	female	9月	0
563672	female	9	0
648887	female	3	0
696320	female	4	0
686722	female	3	0
0097004912	female	4	0
475434	female	8	0
689943	female	3	0
692414	female	1	0
706924	female	7	0
690618	female	1月	0
0096069365	female	4	0
692600	female	2月	0
686776	female	6	0
689200	female	1	0
709463	female	2	0
567069	female	5	0
472837	female	8	0
695410	female	8月	0
709884	female	8	0
701685	female	3	0
644571	female	2	0
570065	female	13	0
0096001755	female	3	0
1002251002	female	5	0
505240	female	10	0
685966	female	9月	0
705809	female	3	0
500990	female	7	0
0096008808	female	7	0
707454	female	4	0
709082	female	10月	0
705855	female	11	0
695495	female	1	0
694222	female	28天	0
694747	female	2	0
612020	female	4	0
704327	female	1	0
705202	female	3	0
690815	female	1	0
701813	female	1	0
685558	female	5	0
685612	female	5	0
700771	female	2	0
709187	female	7	0
690138	female	3	0
600150	female	4	0
710130	female	8月	0
686293	female	6	0
685768	female	1	0
654304	female	1	0
699311	female	2	0
638458	female	3	0
704723	female	9	0
693700	female	2	0
704368	female	1	0
689354	female	2	0
703971	female	6	0
685533	female	2月	0
687939	female	3	0
699222	female	8月	0
694603	female	5	0
475810	female	7	0
537398	female	11	0
672122	female	2	0
700317	female	7月	0
694601	female	3	0
670317	female	3	0
709089	female	5	0
0510210802	female	10	0
693511	female	1	0
708797	female	2	0
689531	female	2	0
702995	female	2	0
679943	female	3	0
0097003740	female	14	0
551793	female	7	0
684968	female	3	0
710742	female	3	0
703967	female	4	0
697570	female	5	0
688031	female	9月	0
694607	female	4	0
689253	female	6	0
698299	female	4	0
625061	female	3	0
552814	female	7	0
690259	female	2	0
688546	female	10月	0
698848	female	2	0
707153	female	6	0
690425	female	3	0
697465	female	1	0
695423	female	5	0
637968	female	5	0
700354	female	2	0
686556	female	3	0
697856	female	3	0
0096001030	female	7	0
622548	female	12	0
0096029680	female	2	0
571587	female	4	0
0710150802	female	8	0
705377	female	10	0
690944	female	1	0
707223	female	5	0
693872	female	1	0
686387	female	7	0
685090	female	11	0
708212	female	7	0
700980	female	8月	0
705102	female	3月	0
686520	female	4	0
690040	female	1	0
0097005789	female	6	0
694718	female	2	0
0502210602	female	10	0
710224	female	2	0
709451	female	1	0
692704	female	11月	0
687771	female	10月	0
687533	female	1	0
685918	female	3	0
706999	female	2	0
707953	female	1	0
0099047631	female	6	0
642024	female	8	0
0099015478	female	8	0
709882	female	9	0
690218	female	13	0
697256	female	2	0
703845	female	2	0
677555	female	1	0
693968	female	2	0
692361	female	11	0
691966	female	2	0
688636	female	1月	0
708757	female	4月	0
680569	female	7	0
0096085729	female	1	0
703704	female	4	0
710263	female	1	0
703472	female	3	0
693546	female	1	0
0404100002	female	11	0
692774	female	5月	0
690162	female	3	0
689525	female	6	0
672969	female	2	0
0097004431	female	6	0
708325	female	3月	0
701348	female	5	0
697707	female	3	0
708260	female	2	0
696215	female	7	0
687745	female	9	0
709886	female	8月	0
528572	female	7	0
691166	female	4月	0
710086	female	3	0
563637	female	5	0
697320	female	12	0
709996	female	6	0
685585	female	1	0
703585	female	2月	0
0096057570	female	1	0
709284	female	10月	0
702060	female	3	0
695571	female	2月	0
705703	female	7月	0
696331	female	2	0
603786	female	7	0
697885	female	4月	0
640223	female	2	0
685278	female	1	0
698451	female	6	0
503738	female	6	0
665421	female	1	0
480563	female	10	0
698171	female	1	0
686778	female	1月	0
695115	female	5	0
677402	female	3	0
702987	female	1月	0
694061	female	3月	0
710191	female	6	0
0096068686	female	1	0
686805	female	4	0
0306040802	female	12	0
691450	female	8月	0
707737	female	3	0
707508	female	8	0
533774	female	16	0
0506050602	female	11	0
0099008930	female	11	0
704493	female	4	0
708695	female	11	0
705386	female	6	0
691879	female	5	0
685392	female	1	0
700459	female	5	0
690936	female	8月	0
0096085918	female	2	0
685178	female	4	0
709266	female	11	0
699749	female	1	0
682239	female	1	0
702549	female	1月	0
698045	female	8	0
675972	female	1	0
696384	female	1	0
0096053029	female	3	0
0096058598	female	2	0
704271	female	4	0
701297	female	3	0
706694	female	3月	0
684514	female	2	0
0096006419	female	3	0
702157	female	2	0
694864	female	1	0
673638	female	5	0
671944	female	2	0
701456	female	1	0
686053	female	2月	0
0096009456	female	4	0
703261	female	9	0
0096010290	female	4	0
606863	female	6	0
705614	female	7	0
573720	female	6	0
631980	female	2	0
692326	female	1	0
701933	female	2月	0
695006	female	1	0
691576	female	1	0
700164	female	3	0
547239	female	7	0
709253	female	4	0
686866	female	9	0
668186	female	2	0
702450	female	2	0
686686	female	5	0
6000610007	female	7	0
704102	female	7	0
690767	female	1	0
705932	female	5	0
704872	female	6月	0
562629	female	7	0
697582	female	6	0
620896	female	6	0
686930	female	7	0
0303170702	female	9	0
636870	female	3	0
703922	female	3	0
694695	female	5	0
701655	female	6月	0
693880	female	1	0
686864	female	6	0
604387	female	6	0
687765	female	7月	0
691331	female	7	0
667221	female	1	0
693709	female	5	0
0097006221	female	3	0
692544	female	2月	0
695227	female	4月	0
709739	female	8	0
0096007947	female	8月	0
700221	female	11	0
710368	female	1	0
700906	female	9月	0
692309	female	3	0
685744	female	4	0
689445	female	6	0
704267	female	2	0
693128	female	3月	0
693487	female	1	0
701397	female	2	0
643447	female	2	0
0607010702	female	9	0
688651	female	1	0
690293	female	3	0
689840	female	1	0
689840	female	2	0
696498	female	1	0
0096006541	female	4	0
693494	female	5	0
0096019594	female	11	0
700393	female	2	0
706390	female	1	0
664296	female	6	0
687732	female	3	0
692839	female	4月	0
0096002512	female	4	0
0096057364	female	2	0
709008	female	5月	0
689789	female	8	0
702253	female	5	0
690049	female	6	0
694536	female	2月	0
692640	female	2	0
688421	female	4	0
691117	female	1	0
709538	female	3	0
435192	female	10	0
708586	female	1月	0
703992	female	1月	0
0097004586	female	6	0
707510	female	3	0
694679	female	5	0
0096001066	female	5	0
690021	female	4	0
705786	female	1	0
694301	female	1	0
6000190442	female	5	0
698535	female	2	0
691947	female	1	0
541191	female	5	0
705846	female	4	0
697335	female	5	0
699640	female	1	0
0096054938	female	3	0
701338	female	1	0
685170	female	3	0
685864	female	3	0
618258	female	5	0
688613	female	3	0
686608	female	10月	0
0096049673	female	5	0
624562	female	3	0
708989	female	2	0
703819	female	2	0
686351	female	3	0
709649	female	3	0
686634	female	9月	0
698679	female	1	0
698024	female	5	0
690698	female	1月	0
698697	female	2	0
703299	female	1	0
635457	female	3	0
682021	female	10月	0
695069	female	3	0
696150	female	3	0
687729	female	3	0
692782	female	1月	0
481104	female	10	0
686832	female	7	0
710365	female	5	0
691578	female	4	0
706818	female	4	0
707428	female	1	0
686472	female	2	0
708039	female	4	0
664523	female	2	0
699352	female	2	0
697550	female	1	0
676628	female	3	0
689985	female	4	0
687971	female	6	0
706582	female	1	0
687779	female	11月	0
692398	female	3	0
683298	female	7	0
704954	female	9	0
686498	female	5	0
633276	female	2	0
659111	female	8	0
691958	female	3	0
697344	female	2	0
636561	female	6	0
0712291002	female	8	0
699766	female	4	0
697762	female	2	0
702162	female	4	0
697145	female	5月	0
630637	female	3	0
695168	female	2	0
619226	female	4	0
704705	female	2	0
710751	female	4月	0
521287	female	6	0
689365	female	2月	0
691824	female	3	0
692298	female	7	0
707318	female	2	0
633926	female	2	0
691791	female	5月	0
703686	female	4	0
707095	female	3	0
695874	female	1	0
0099051420	female	5	0
0096067328	female	3	0
704985	female	3	0
701028	female	6	0
674902	female	11月	0
701640	female	9月	0
689332	female	3	0
458238	female	9	0
0096058251	female	3	0
708769	female	7	0
686844	female	4	0
701208	female	3	0
642377	female	3	0
698478	female	2	0
687205	female	4	0
508129	female	8	0
0096053670	female	3	0
692128	female	3	0
692367	female	4	0
688298	female	5	0
666293	female	2	0
686191	female	8	0
686260	female	6	0
609176	female	12	0
695419	female	4	0
691782	female	1	0
694524	female	13	0
697498	female	2月	0
687209	female	1	0
686350	female	7月	0
647094	female	4	0
697957	female	4	0
660353	female	4	0
696838	female	6	0
451866	female	11	0
707966	female	1	0
644783	female	3	0
688760	female	2	0
695162	female	3	0
632979	female	3	0
642634	female	3	0
694555	female	2月	0
702381	female	6月	0
460352	female	10	0
684897	female	8	0
690990	female	3	0
694383	female	11月	0
653643	female	3	0
0096079370	female	3	0
0096067219	female	8	0
620957	female	6	0
708394	female	1	0
575826	female	4	0
701114	female	2	0
708309	female	2	0
699688	female	1	0
0097006076	female	4	0
691715	female	3	0
700964	female	4	0
0096086786	female	3	0
626052	female	3	0
0096053575	female	4	0
551733	female	5	0
686198	female	10月	0
686740	female	6	0
706298	female	6	0
0907301002	female	6	0
664169	female	5	0
708616	female	4	0
692766	female	2	0
685040	female	2	0
0096003111	female	4	0
686014	female	5	0
6001040108	female	9	0
602269	female	4	0
692418	female	3月	0
710249	female	4	0
688954	female	3	0
686020	female	7	0
688050	female	1	0
694838	female	3	0
688484	female	14	0
685922	female	8月	0
706696	female	5	0
704530	female	2	0
652002	female	3	0
690877	female	7	0
702399	female	11	0
695001	female	9	0
696056	female	2	0
0096055056	female	3	0
0096085676	female	1	0
696429	female	2	0
660434	female	4	0
696429	female	2	0
688846	female	8	0
633757	female	4	0
650958	female	4	0
707003	female	8	0
691437	female	3	0
665203	female	1	0
695730	female	3	0
1004193622	female	6	0
0096054945	female	3	0
0096053025	female	3	0
697157	female	1	0
709938	female	2	0
675701	female	8	0
698543	female	2	0
686716	female	1	0
701558	female	1	0
695145	female	8	0
710529	female	5月	0
636016	female	8	0
697462	female	2	0
705929	female	1	0
688477	female	2	0
0097004432	female	5	0
0096067997	female	5	0
693322	female	4	0
701742	female	1	0
707212	female	1	0
698231	female	2	0
530195	female	6	0
692829	female	4	0
0405080002	female	11	0
694388	female	2	0
578886	female	4	0
622566	female	4	0
710403	female	13	0
669894	female	3	0
689765	female	5月	0
705216	female	3	0
697971	female	3	0
609427	female	5	0
0097000958	female	5	0
706010	female	1	0
705923	female	1	0
709147	female	11月	0
692854	female	5	0
0096052169	female	8	0
700585	female	7	0
704423	female	2	0
708963	female	3	0
0099044254	female	7	0
705572	female	7	0
696609	female	7	0
658416	female	8	0
497646	female	11	0
701074	female	6	0
689262	female	3	0
0096058596	female	2	0
689954	female	3	0
687868	female	12	0
0096056146	female	1	0
691781	female	6月	0
704768	female	4	0
678457	female	9	0
633970	female	3	0
666426	female	3	0
707869	female	9	0
664303	female	5	0
0096002000	female	7	0
666190	female	7	0
486731	female	9	0
690710	female	3	0
674292	female	1	0
689317	female	3	0
694806	female	1	0
709936	female	6	0
688538	female	5	0
693172	female	1	0
699612	female	14	0
706912	female	2	0
689032	female	6	0
686190	female	3	0
649968	female	2	0
686906	female	1	0
694200	female	4	0
697948	female	7	0
463774	female	10	0
664353	female	5	0
677746	female	3	0
696268	female	8月	0
636454	female	2	0
710735	female	7	0
693428	female	10	0
421955	female	13	0
695430	female	4月	0
703928	female	1	0
691713	female	4	0
696494	female	1	0
0096085239	female	3	0
690441	female	1	0
705259	female	9	0
506834	female	7	0
0096058471	female	3	0
691718	female	9	0
692814	female	1	0
695902	female	7月	0
687627	female	2	0
692812	female	1	0
662946	female	2	0
527039	female	5	0
706131	female	3	0
701846	female	9	0
0097001750	female	5	0
506354	female	6	0
9408035460	female	11	0
694757	female	2	0
676265	female	3	0
687612	female	12	0
688424	female	2	0
700886	female	3	0
689279	female	2	0
710291	female	2月	0
707503	female	7	0
692880	female	1月	0
604660	female	5	0
681659	female	3	0
688762	female	2	0
597330	female	6	0
704065	female	4	0
692689	female	1	0
692917	female	9	0
695063	female	1	0
708011	female	3	0
692420	female	3	0
706438	female	2	0
0104010002	female	14	0
0104010002	female	14	0
689690	female	3	0
686337	female	1	0
445238	female	11	0
679893	female	6月	0
708055	female	2	0
695123	female	8	0
703338	female	7	0
694586	female	3月	0
0096010491	female	3	0
612135	female	4	0
572248	female	5	0
510177	female	7	0
689527	female	1	0
706196	female	2	0
706742	female	6月	0
677209	female	5	0
691503	female	7月	0
704809	female	3	0
688799	female	11月	0
695128	female	5月	0
695466	female	5	0
706963	male	2	0
686578	male	1	0
704614	male	6月	0
0096051335	male	4	0
690497	male	4	0
705708	male	6	0
384643	male	14	0
707289	male	10	0
683957	male	2	0
0097001146	male	6	0
704905	male	3	0
704902	male	3	0
707415	male	1	0
706760	male	1月	0
708608	male	9月	0
693746	male	2	0
582043	male	4	0
707162	male	4	0
709608	male	2	0
0096051064	male	4	0
693479	male	3月	0
686874	male	6	0
688640	male	9月	0
691635	male	6月	0
710592	male	4	0
690793	male	7	0
700849	male	3	0
692775	male	1	0
708690	male	7	0
575736	male	7	0
706474	male	3	0
704735	male	6月	0
707572	male	1	0
704078	male	12	0
0096055100	male	3	0
707950	male	2	0
679594	male	1	0
706966	male	4	0
475618	male	8	0
707955	male	1	0
703481	male	3	0
705975	male	4	0
708101	male	12	0
0096067320	male	2	0
692601	male	8	0
702959	male	3	0
702487	male	3	0
705928	male	4	0
692796	male	5月	0
629413	male	2	0
687278	male	6	0
692319	male	1	0
705631	male	5	0
695022	male	1	0
709634	male	3	0
0096054437	male	3	0
688175	male	4	0
686921	male	2	0
695503	male	2	0
686034	male	3	0
623553	male	6	0
0511050601	male	10	0
709374	male	1	0
568933	male	5	0
635259	male	4	0
690158	male	10	0
692883	male	1月	0
645281	male	6	0
690384	male	1	0
698875	male	8	0
685774	male	9	0
695289	male	5	0
706147	male	1	0
706447	male	1	0
686488	male	3	0
618389	male	3	0
697195	male	8月	0
0096050594	male	3	0
686606	male	1	0
699692	male	2	0
693456	male	4月	0
705420	male	7月	0
686718	male	2	0
0096053515	male	3	0
0096049825	male	5	0
697538	male	4	0
698729	male	1	0
530280	male	13	0
710562	male	13	0
694057	male	1	0
0096070720	male	5	0
478432	male	8	0
686730	male	1	0
705612	male	2月	0
645191	male	2	0
687853	male	1	0
689061	male	1	0
0096051253	male	9	0
686459	male	1	0
707949	male	5月	0
686938	male	1	0
685455	male	2	0
695405	male	3	0
0096000141	male	5	0
643464	male	2	0
692842	male	1	0
629557	male	2	0
709333	male	1	0
691206	male	3	0
702640	male	8月	0
701566	male	1	0
709342	male	10月	0
573013	male	4	0
707035	male	10	0
0096057994	male	4	0
686003	male	4	0
690601	male	3	0
659065	male	1	0
705875	male	3月	0
689263	male	1	0
700118	male	4月	0
685859	male	1	0
709357	male	5月	0
451213	male	11	0
709928	male	9	0
703851	male	1月	0
690139	male	6	0
691843	male	12	0
690939	male	1月	0
0096020353	male	1	0
703112	male	7月	0
687537	male	3	0
650974	male	6	0
690842	male	2月	0
686400	male	2	0
691647	male	2	0
695287	male	2	0
698031	male	6	0
703484	male	3	0
661342	male	2	0
696803	male	2	0
693219	male	10月	0
693218	male	11月	0
646060	male	3	0
694289	male	5月	0
688547	male	1月	0
702470	male	1	0
694414	male	4	0
689803	male	3	0
686544	male	3	0
693134	male	10月	0
695099	male	1	0
710135	male	7	0
694100	male	2月	0
701354	male	1	0
0096057054	male	2	0
705327	male	8	0
693801	male	8月	0
449873	male	9	0
686653	male	4	0
692122	male	1	0
707536	male	5	0
0096069337	male	4	0
692265	male	1	0
690862	male	1	0
708838	male	5月	0
687712	male	8月	0
691759	male	6	0
696951	male	1	0
686430	male	9月	0
686953	male	11月	0
701686	male	3	0
685171	male	1	0
685434	male	4	0
667176	male	8月	0
687428	male	2	0
493014	male	7	0
493014	male	7	0
653914	male	1	0
0097005285	male	6	0
704795	male	1月	0
705390	male	9	0
678843	male	2	0
691212	male	2	0
496129	male	7	0
710589	male	10	0
707112	male	5	0
685062	male	1	0
600724	male	4	0
705473	male	3	0
692513	male	1月	0
690911	male	2月	0
694697	male	3	0
703228	male	1	0
682267	male	3	0
0096002236	male	5	0
685226	male	3	0
687087	male	4月	0
695462	male	3	0
699903	male	1	0
687498	male	1	0
704694	male	7	0
0099000672	male	10	0
698869	male	1	0
692234	male	2	0
696596	male	10	0
684894	male	2	0
681672	male	6月	0
0096066775	male	3	0
690427	male	8	0
687110	male	9月	0
694186	male	4	0
697220	male	5	0
709131	male	6	0
695719	male	3	0
691714	male	9	0
700194	male	3	0
0097004677	male	7	0
695248	male	1	0
690948	male	3月	0
0408260701	male	11	0
698694	male	4	0
705245	male	2	0
0096050222	male	6	0
702164	male	1	0
701689	male	3	0
696271	male	4月	0
701785	male	2	0
701872	male	10月	0
705153	male	2	0
490215	male	9	0
695867	male	1	0
685981	male	10	0
692915	male	8	0
686774	male	4月	0
704848	male	2	0
0096071616	male	2	0
696947	male	4	0
690689	male	4	0
689871	male	1	0
695144	male	1月	0
676479	male	5	0
701616	male	8	0
658908	male	2	0
689691	male	1	0
694387	male	3	0
693930	male	9	0
707922	male	5	0
702125	male	3	0
698013	male	2	0
689561	male	2	0
0096069711	male	3	0
708885	male	1	0
696070	male	8月	0
697708	male	1	0
6000890320	male	2	0
578113	male	3	0
689528	male	7	0
707756	male	3	0
702466	male	6	0
685780	male	9月	0
521466	male	7	0
703818	male	1	0
690325	male	2	0
704213	male	10月	0
692541	male	1	0
702473	male	3月	0
0099014655	male	9	0
663526	male	3	0
707978	male	3	0
694085	male	8月	0
690911	male	3月	0
664074	male	1	0
0097004963	male	4	0
684798	male	8月	0
689940	male	1	0
698987	male	3	0
684471	male	5	0
689009	male	3	0
706264	male	4	0
0096079460	male	3	0
710004	male	9月	0
696113	male	2	0
694137	male	4	0
657917	male	3	0
687892	male	1	0
669942	male	3	0
686178	male	9	0
696926	male	1月	0
686970	male	3	0
0705200801	male	8	0
696135	male	2	0
547008	male	9	0
0096050575	male	4	0
0096009771	male	5	0
0096009770	male	4	0
695192	male	4	0
668685	male	4	0
706188	male	16	0
705681	male	1	0
693990	male	10	0
704457	male	1	0
694877	male	4	0
698649	male	6	0
675714	male	2	0
0096002572	male	3	0
699614	male	1	0
706459	male	1	0
704464	male	7	0
639109	male	2	0
690073	male	3	0
682685	male	1	0
0097010714	male	2	0
704498	male	4月	0
689205	male	2	0
707300	male	2	0
707773	male	3	0
709691	male	9	0
638812	male	2	0
662686	male	1	0
700607	male	4	0
547924	male	5	0
700517	male	2	0
700607	male	4	0
695353	male	1	0
705417	male	1	0
493027	male	7	0
687490	male	5月	0
696192	male	8	0
707498	male	5	0
695378	male	3	0
691120	male	1	0
694220	male	6	0
694860	male	3	0
689827	male	2	0
0097000259	male	7	0
686810	male	9月	0
707688	male	2	0
710449	male	6	0
690374	male	7	0
664054	male	1	0
694029	male	1	0
452235	male	10	0
0096052880	male	5	0
687565	male	3	0
650840	male	5	0
685767	male	2月	0
690356	male	2	0
407863	male	15	0
655070	male	3	0
700113	male	10	0
692447	male	11月	0
706847	male	1	0
0209250001	male	13	0
0096004412	male	4	0
710344	male	6	0
678157	male	2	0
705698	male	3	0
686780	male	5	0
694836	male	3	0
662176	male	1	0
686869	male	5月	0
591869	male	5	0
0701170801	male	8	0
596976	male	3	0
709179	male	4月	0
694368	male	3	0
0096051426	male	4	0
688119	male	1	0
427999	male	12	0
703852	male	4	0
692727	male	1	0
557761	male	4	0
693799	male	3	0
622604	male	2	0
698474	male	4	0
689195	male	10	0
0096068028	male	2	0
687016	male	8	0
706322	male	2	0
420121	male	14	0
694106	male	1	0
690185	male	11月	0
0096057908	male	6	0
695556	male	10月	0
692013	male	2月	0
638367	male	7	0
700130	male	11	0
584418	male	7	0
696355	male	2	0
703504	male	1	0
706623	male	1	0
689735	male	7月	0
693294	male	3	0
689839	male	2	0
696021	male	4	0
709604	male	11	0
668732	male	3	0
0099007304	male	10	0
686705	male	3	0
704498	male	3月	0
587600	male	4	0
0096020427	male	5	0
700657	male	3	0
686264	male	3	0
709675	male	1	0
0096052554	male	6	0
639330	male	3	0
693578	male	1	0
709923	male	1	0
416415	male	13	0
695638	male	1	0
582970	male	7	0
563808	male	5	0
688994	male	7	0
686214	male	3	0
706873	male	4月	0
697208	male	4	0
708082	male	5	0
698852	male	1	0
692828	male	8	0
706330	male	4	0
698512	male	3	0
697420	male	2	0
693837	male	10	0
448200	male	9	0
0096070338	male	9	0
690344	male	1月	0
699767	male	1	0
690414	male	8月	0
697898	male	11月	0
692132	male	1	0
692132	male	2	0
704656	male	1	0
685935	male	4月	0
588376	male	5	0
706702	male	5	0
710105	male	3	0
695362	male	6月	0
686963	male	10月	0
709736	male	4	0
674721	male	1	0
693893	male	4	0
691459	male	8月	0
0706110801	male	8	0
692919	male	1	0
0099004755	male	11	0
695408	male	4	0
0096068236	male	1	0
688389	male	2	0
699300	male	6月	0
573509	male	4	0
667274	male	2	0
444759	male	13	0
0096067560	male	1	0
696136	male	9	0
686775	male	5	0
670722	male	2	0
707540	male	9	0
0097005405	male	5	0
609563	male	2	0
706153	male	2	0
690615	male	1	0
688460	male	2	0
707306	male	4	0
649714	male	3	0
696195	male	1月	0
666413	male	1	0
0096050483	male	8	0
691391	male	6	0
691708	male	3	0
699033	male	3	0
703236	male	4	0
0096008155	male	3	0
689212	male	6月	0
664224	male	4	0
698804	male	1	0
690207	male	1	0
702355	male	2	0
705866	male	3	0
691274	male	3	0
682384	male	1	0
690755	male	1	0
700300	male	4月	0
688990	male	1	0
701267	male	2月	0
606171	male	7	0
694036	male	1	0
710792	male	1	0
692012	male	1	0
688810	male	1	0
706376	male	6	0
698608	male	2	0
689497	male	7月	0
527587	male	6	0
650906	male	2	0
709913	male	1	0
692750	male	6	0
617771	male	2	0
694441	male	1	0
0099049179	male	6	0
618038	male	4	0
698851	male	3	0
695974	male	10月	0
696014	male	2月	0
698981	male	8月	0
689238	male	3	0
692349	male	1	0
0097000554	male	6	0
0096069362	male	1	0
684949	male	5	0
701822	male	10	0
689098	male	3	0
542068	male	5	0
0097000836	male	6	0
696765	male	8	0
689971	male	5	0
690586	male	1	0
689040	male	1	0
0096058149	male	3	0
709106	male	1	0
652982	male	3	0
693520	male	7月	0
696908	male	1	0
690550	male	3	0
687762	male	7月	0
688195	male	6	0
701771	male	1	0
668622	male	1	0
703115	male	8月	0
696784	male	2	0
0096054046	male	3	0
600211	male	5	0
0099017492	male	8	0
708990	male	4	0
707558	male	1	0
710125	male	3	0
677470	male	1	0
0096009994	male	5	0
696212	male	3月	0
694666	male	6	0
694774	male	2	0
703959	male	1	0
661536	male	1	0
700497	male	2	0
696746	male	2	0
690408	male	11月	0
709653	male	1	0
694890	male	1月	0
704208	male	1	0
706588	male	7月	0
708156	male	8月	0
693981	male	7月	0
691481	male	1	0
663100	male	3	0
694292	male	6	0
0096070681	male	1	0
666179	male	11月	0
0096086877	male	3	0
699672	male	7	0
694500	male	1	0
626484	male	5	0
710186	male	2	0
0097010503	male	2	0
0099006879	male	10	0
676738	male	2	0
705072	male	6	0
704635	male	5	0
684199	male	2	0
523771	male	7	0
689429	male	9月	0
707388	male	3	0
680492	male	4	0
709621	male	6月	0
695267	male	4	0
686480	male	1	0
696377	male	3	0
0096058593	male	3	0
547060	male	8	0
686007	male	1月	0
0097001149	male	6	0
685593	male	4	0
691357	male	1	0
685196	male	2	0
669403	male	1	0
691894	male	1	0
699933	male	8月	0
685453	male	2月	0
687400	male	10	0
605918	male	3	0
693258	male	3	0
695572	male	1	0
694206	male	1	0
706733	male	11	0
0096058545	male	2	0
697869	male	3	0
0096086118	male	2	0
632589	male	4	0
687589	male	2月	0
691613	male	11	0
708496	male	8	0
696409	male	1	0
694398	male	1	0
699314	male	1	0
700902	male	9	0
692801	male	1	0
509363	male	6	0
423745	male	12	0
689166	male	8	0
698984	male	7	0
706864	male	6	0
710712	male	1	0
685851	male	1	0
691165	male	3	0
666876	male	2	0
559486	male	10	0
709847	male	1	0
662196	male	4	0
709474	male	8	0
0096029682	male	8	0
685294	male	10月	0
687747	male	3	0
664949	male	8	0
705241	male	4	0
704476	male	5	0
663031	male	2	0
696523	male	2	0
696273	male	1	0
694702	male	1	0
691832	male	10月	0
663010	male	1	0
663010	male	1	0
695492	male	1	0
694086	male	1	0
698462	male	7	0
691659	male	10月	0
710364	male	1月	0
690764	male	6	0
692197	male	4月	0
707495	male	1	0
702810	male	1	0
709688	male	1	0
697569	male	3	0
689730	male	11	0
675998	male	2	0
591713	male	6	0
648993	male	2	0
524942	male	5	0
703081	male	10	0
702814	male	8	0
706455	male	11月	0
710326	male	1	0
703846	male	3	0
690637	male	7	0
586039	male	4	0
655428	male	1	0
706167	male	3	0
686672	male	10	0
0097005327	male	5	0
693515	male	10	0
706990	male	6	0
706456	male	5	0
685488	male	1	0
0097000920	male	7	0
630632	male	3	0
664573	male	1	0
686855	male	6	0
0097004257	male	5	0
689830	male	2	0
706788	male	3	0
698318	male	3	0
706407	male	8月	0
0096002216	male	3	0
685192	male	3	0
517786	male	9	0
448276	male	12	0
517786	male	9	0
709931	male	8	0
687212	male	6	0
640528	male	5	0
704420	male	11月	0
630706	male	3	0
0096086507	male	5	0
695657	male	10	0
541522	male	5	0
687649	male	2	0
636787	male	5	0
675346	male	1	0
480285	male	15	0
689813	male	3	0
688571	male	3	0
708835	male	11月	0
630630	male	3	0
710355	male	1	0
589759	male	4	0
709315	male	5月	0
686484	male	1月	0
699457	male	2	0
702329	male	12	0
700598	male	2	0
607383	male	7	0
696814	male	1	0
670213	male	2	0
695379	male	2	0
699935	male	1	0
640764	male	9月	0
640764	male	1	0
0099047054	male	7	0
691960	male	5	0
693332	male	4	0
709438	male	3	0
701215	male	1	0
702813	male	6	0
702714	male	1	0
0099047551	male	6	0
706262	male	2	0
694374	male	2月	0
707697	male	5	0
622791	male	10	0
685598	male	6月	0
691360	male	8月	0
691128	male	2	0
0096058476	male	1	0
686937	male	4	0
688033	male	8	0
705068	male	1	0
695071	male	1	0
687422	male	8	0
698473	male	2月	0
0096052125	male	4	0
709631	male	1	0
697725	male	3	0
580849	male	5	0
704260	male	2	0
691693	male	7	0
634868	male	4	0
0097000868	male	8	0
675153	male	6月	0
708128	male	3	0
478441	male	9	0
678191	male	3	0
0099079146	male	6	0
695696	male	7月	0
696346	male	3	0
696632	male	2月	0
708692	male	6	0
695483	male	2	0
696744	male	4	0
689430	male	1	0
691877	male	2	0
708388	male	8	0
527679	male	10	0
688118	male	2	0
705200	male	5	0
689983	male	6月	0
687718	male	9月	0
707666	male	5月	0
679716	male	1	0
0096056036	male	5	0
702001	male	3	0
687434	male	1	0
708753	male	2	0
692385	male	11	0
0096084657	male	1	0
0096084657	male	2	0
692928	male	3月	0
710758	male	8	0
697411	male	1	0
687577	male	7月	0
687382	male	4	0
709955	male	3	0
552333	male	7	0
676139	male	4	0
704529	male	1	0
687674	male	9	0
707319	male	3	0
691246	male	3	0
709686	male	3	0
685987	male	5	0
705697	male	11	0
694742	male	1	0
685895	male	5	0
638063	male	4	0
686524	male	1	0
621591	male	3	0
694505	male	4月	0
698630	male	3	0
695335	male	1	0
693842	male	1	0
696889	male	7月	0
709874	male	1	0
688306	male	4	0
691792	male	6月	0
702730	male	3	0
691493	male	3	0
703505	male	1	0
706859	male	9	0
494261	male	7	0
689917	male	1	0
698401	male	12	0
689667	male	1	0
691198	male	1	0
698644	male	3	0
694605	male	1	0
696533	male	6月	0
701019	male	6月	0
669676	male	9	0
520492	male	8	0
690161	male	2	0
682015	male	1	0
0096055960	male	2	0
0096068016	male	3	0
690212	male	2月	0
704465	male	4	0
660767	male	1	0
0097000914	male	7	0
595441	male	8	0
0099007989	male	9	0
694547	male	1	0
0097002199	male	7	0
616650	male	3	0
689471	male	4	0
691987	male	1	0
696357	male	6	0
702870	male	4	0
705945	male	4	0
582668	male	9	0
688462	male	3	0
709320	male	1	0
685675	male	1	0
692879	male	1	0
666894	male	1	0
700685	male	1	0
684872	male	7月	0
697775	male	4	0
0096054671	male	3	0
706342	male	1	0
502279	male	9	0
692768	male	6	0
685866	male	1	0
653956	male	1	0
687397	male	12	0
689825	male	2	0
707004	male	8	0
708539	male	3月	0
708794	male	2	0
696208	male	4	0
685596	male	7	0
710426	male	6	0
690875	male	1	0
703890	male	2	0
666699	male	3	0
690915	male	1	0
689468	male	2	0
0202220701	male	13	0
641803	male	6	0
705203	male	1月	0
685337	male	3	0
0096055481	male	8	0
690484	male	4月	0
694169	male	7	0
688778	male	3	0
692822	male	7月	0
632426	male	2	0
689544	male	1	0
693660	male	6	0
688395	male	9	0
0096052732	male	6	0
451324	male	10	0
685509	male	11月	0
692850	male	8	0
695525	male	5	0
686654	male	1	0
0096057338	male	1	0
700151	male	1	0
695315	male	2	0
512575	male	8	0
695579	male	6月	0
0096050554	male	5	0
707477	male	2	0
685016	male	2	0
694924	male	10月	0
695173	male	2月	0
695057	male	12	0
595522	male	3	0
691271	male	4	0
0096057694	male	3	0
692476	male	1	0
0097001671	male	8	0
0096004733	male	1	0
528049	male	5	0
707002	male	1	0
690696	male	1	0
686380	male	11	0
699059	male	3	0
0096003841	male	2	0
0096001187	male	3	0
692529	male	1	0
690045	male	2	0
591933	male	4	0
0099009075	male	12	0
697830	male	5	0
488518	male	8	0
685609	male	3	0
687664	male	10月	0
625408	male	3	0
0096054664	male	3	0
609810	male	3	0
703429	male	1	0
710837	male	7	0
699073	male	3	0
669967	male	7	0
702712	male	1	0
707133	male	12	0
617065	male	6	0
709431	male	2	0
692102	male	5	0
548168	male	5	0
700536	male	2月	0
686362	male	11	0
702159	male	8	0
699112	male	1月	0
697835	male	4	0
694896	male	5	0
0097002545	male	6	0
0609070703	male	9	0
696398	male	1	0
704361	male	9	0
697341	male	6月	0
690134	male	1	0
686550	male	3	0
705873	male	8	0
686690	male	2	0
685419	male	1	0
692472	male	5月	0
696773	male	1	0
710565	male	3	0
692432	male	2	0
692847	male	1	0
684450	male	1	0
0096004828	male	1	0
687371	male	8月	0
688654	male	2	0
[truncated: 739 more rows]

## Sheet: NICU
patient ID	gender	age (years)	YLC count
690263	female	6天	721.4
687437	female	6天	493
695411	male	1天	441.9
698303	female	1天	389.4
693151	female	3天	388
700515	male	3天	361.6
698101	male	天	345.7
695560	female	2天	317.1
692465	female	1月	289.2
703394	female	1天	286.7
686451	female	1天	281.3
699249	female	2天	280.5
700252	female	1天	265.9
708615	female	3天	231.5
690816	male	9天	203.7
704616	male	2天	178.7
704677	female	1天	166.3
708819	female	1天	159.5
698040	female	2天	154
704505	female	1天	142.2
694391	female	天	139.9
691934	female	天	137.9
688621	male	7天	137.1
698599	female	12天	128.7
691956	female	2天	126.4
700905	female	2天	123.2
697509	female	2天	114.3
696844	female	5天	106.1
689829	female	1天	103.5
696513	female	1天	103.2
695347	female	1天	101.5
696295	female	21天	99.9
705518	female	天	98.5
688629	female	1天	98
701092	female	1天	96.5
697578	female	1天	94.5
705196	female	1天	93.5
707636	female	1天	93.5
698936	female	天	92
702333	female	6天	90.2
704608	female	7天	90.1
696514	female	1天	84.7
685287	female	21天	84
704719	female	1天	83
694480	female	2天	81.6
709937	female	1天	81.2
710101	female	5天	80.7
709968	female	2天	79.9
710266	female	1天	79
708304	female	1天	78.1
708564	female	1天	78
686295	female	2天	77
697496	female	11天	76.7
695813	male	1天	76.3
701819	female	1天	75.8
689493	female	3天	75.7
688397	female	1天	75.7
698760	female	1天	75
695132	female	3天	74.4
697412	female	2天	72.7
700628	female	2天	71.3
698544	female	1天	69.3
694835	female	1天	69.1
688440	female	1天	67.4
687589	male	1天	65.4
690294	female	3天	64.2
698948	male	天	64
696111	female	1天	63.9
708473	female	1天	63.1
705804	female	6天	62.7
690421	male	22天	60
685861	female	2天	60
701774	female	1天	59.8
695450	female	2天	59.8
688398	female	0	58.1
695247	female	3天	57.6
697912	female	5天	55.9
695195	female	1天	55.9
692913	female	1天	55.7
709690	female	7天	55.6
692848	female	22天	54
707386	male	10天	53.1
691240	male	3天	52.5
693230	female	10天	52.2
696100	female	2天	51.1
698758	female	2天	48.6
700420	male	2天	45.6
699331	female	15天	44.5
710187	female	6天	44.3
693000	female	3天	43.5
688139	female	6天	43.2
694001	female	1天	42.2
703601	female	4天	42
686806	female	0	41.4
710439	male	3天	40.6
710312	female	2天	40.6
710267	female	天	40.6
694839	female	8天	40.1
684948	female	6天	38.8
690056	female	4天	38.1
686388	female	3天	37.5
694056	male	1天	37
692465	female	29天	35.1
706611	female	1天	34.4
693005	male	1天	34.1
708436	female	1天	34
703424	male	1天	33.9
708503	female	18天	33.4
709801	male	7天	32.7
696378	male	2天	32.2
690661	female	2天	32.1
686405	female	3天	31.9
696929	male	1天	30.3
689501	male	8天	30.3
710415	male	天	30.1
694900	male	5天	29.1
705307	male	3天	29
703798	female	3天	27.7
704617	male	1天	27.6
708985	female	天	25.8
709073	male	6天	24
700677	female	5天	22.6
700519	male	1天	22.1
690858	male	19天	21.9
710852	female	3天	21.6
694012	male	2天	20.6
694107	male	2天	20.3
706345	male	1天	19.6
706906	male	8天	17.4
708619	male	1天	16.7
695111	male	4天	16.7
704906	male	4天	16.2
705418	male	3天	15
706753	male	2天	13.9
709168	male	8天	11.7
699579	male	2天	11.5
698386	male	2天	10.2
710002	male	1天	0
694370	male	1天	0
702802	male	28天	0
688619	male	2天	0
703950	male	8天	0
699112	male	天	0
696520	female	2天	0
710393	male	13天	0
709880	male	15天	0
696200	female	4天	0
704720	female	4天	0
701240	male	18天	0
706250	male	天	0
706251	male	天	0
694099	male	3天	0
694018	male	1天	0
692352	male	1天	0
692353	male	1天	0
694882	female	8天	0
709092	female	13天	0
694573	male	5天	0
701352	female	1天	0
701351	male	3天	0
689461	male	3天	0
675019	male	1	0
703175	male	天	0
709330	male	4天	0
708289	female	3天	0
708288	male	1天	0
686754	female	2天	0
701943	female	26天	0
706460	male	6天	0
701890	male	1天	0
701891	male	3天	0
686652	male	1天	0
687523	male	天	0
698494	female	3天	0
694550	female	2天	0
689946	male	10天	0
689257	female	4天	0
697134	male	1天	0
692428	female	22天	0
696359	female	5天	0
703681	male	7天	0
707967	female	4天	0
706152	male	7天	0
703508	male	1天	0
696403	female	5天	0
685347	male	1天	0
690269	male	1天	0
701619	male	6天	0
688376	male	28天	0
691181	male	28天	0
710175	male	18天	0
708891	male	4天	0
699543	female	11天	0
690252	female	13天	0
695237	male	1天	0
698460	female	1天	0
686635	female	2天	0
703972	male	1天	0
692683	male	4天	0
701431	male	天	0
708617	male	1天	0
704096	female	0天	0
702040	male	天	0
707015	male	天	0
702996	male	1天	0
695622	male	4天	0
694975	male	2天	0
708109	male	5天	0
691468	male	天	0
697090	male	天	0
692137	male	1天	0
695318	male	19天	0
688547	male	1天	0
695628	male	24天	0
707989	female	30天	0
699228	male	3天	0
699713	female	6天	0
696516	male	3天	0
707530	male	4天	0
708392	male	14天	0
691904	male	5天	0
707560	male	1天	0
704406	male	1天	0
699760	male	1天	0
702511	female	2天	0
707674	female	1天	0
707673	male	天	0
700382	male	4天	0
708352	male	2天	0
681350	male	1月	0
697214	female	4天	0
706917	male	1天	0
687264	female	1天	0
697444	female	1天	0
709520	male	3天	0
687216	male	天	0
684981	female	5天	0
706220	male	6天	0
687087	male	8天	0
703159	male	5天	0
688168	male	2天	0
706124	female	1天	0
706838	male	2天	0
699694	female	4天	0
709749	male	1天	0
689416	male	1天	0
691915	male	1月	0
706406	male	15天	0
694908	male	9天	0
704218	female	22	0
698173	female	2天	0
698172	female	3天	0
697980	male	12天	0
684548	male	5天	0
709435	male	1天	0
703607	male	4天	0
688213	male	4天	0
700611	female	11天	0
699778	male	1天	0
705155	male	5天	0
704638	male	11天	0
707563	male	3天	0
693307	male	11天	0
693795	female	3天	0
710755	female	2天	0
690676	female	8天	0
698754	male	2天	0
704911	female	9天	0
696009	female	1天	0
686058	female	4天	0
704514	male	8天	0
692889	female	1	0
695324	male	1天	0
697916	male	6天	0
704647	male	15天	0
682546	male	1月	0
703134	female	16天	0
684945	male	1天	0
701954	male	9天	0
710281	male	27天	0
691720	male	2天	0
704399	male	天	0
694221	male	天	0
709458	male	4天	0
688933	male	1月	0
704220	male	3天	0
693431	female	1天	0
694498	female	2天	0
697310	female	8天	0
694893	male	1天	0
690500	male	天	0
696926	male	5天	0
703499	male	1天	0
709981	female	6天	0
698640	female	8天	0
707976	male	天	0
710833	male	14天	0
710096	female	1天	0
692247	female	天	0
699069	female	1天	0
694074	male	10天	0
694098	male	2天	0
705306	male	1天	0
699764	female	1天	0
703351	male	10天	0
706592	female	1天	0
685133	female	1天	0
692285	male	3天	0
694804	male	1天	0
701834	female	7天	0
697889	female	12天	0
690892	female	1月	0
702618	female	0	0
707853	female	3天	0
705639	male	1天	0
704303	female	2天	0
686071	female	23天	0
692156	male	17天	0
702378	male	21天	0
693519	male	9天	0
695447	female	1天	0
705901	male	4天	0
703753	male	2天	0
695197	female	6天	0
705769	male	1天	0
703390	male	天	0
696991	male	1天	0
705445	male	3天	0
707880	female	8天	0
696843	female	天	0
697839	male	2天	0
701652	male	1天	0
709806	male	6天	0
698135	male	9天	0
699093	female	4天	0
702358	female	3天	0
688845	male	2天	0
707691	male	5天	0
702970	female	4天	0
693468	male	4天	0
694006	female	1天	0
705636	female	8天	0
696188	male	1天	0
686729	female	7天	0
697415	male	3天	0
703128	male	1天	0
694520	male	1天	0
702933	female	1天	0
702063	female	0	0
698156	female	14天	0
690697	male	2天	0
706915	male	1天	0
706916	female	天	0
690004	male	3天	0
697477	male	1天	0
700292	male	5天	0
704791	male	1天	0
691865	female	18天	0
690594	male	4天	0
697384	female	3天	0
692740	male	6天	0
697711	female	13天	0
690492	male	1天	0
696343	male	2天	0
703233	female	23天	0
709526	female	1天	0
696742	female	3天	0
684707	male	9天	0
705492	female	1天	0
705493	male	天	0
691911	male	2天	0
704305	male	3天	0
706443	male	1天	0
694373	female	2天	0
698573	female	6天	0
703239	male	1天	0
695637	male	4天	0
702436	male	7天	0
687572	female	10天	0
709026	male	天	0
703433	male	7天	0
707213	female	1天	0
701178	female	3天	0
705451	male	2天	0
694912	female	4天	0
695054	male	1天	0
689480	female	1天	0
707451	male	1天	0
693537	male	9天	0
704125	male	3天	0
701119	male	14天	0
692423	male	21天	0
694889	female	1天	0
693538	male	6天	0
693539	male	1天	0
688607	female	2天	0
694784	female	2天	0
710424	male	3天	0
698991	male	1天	0
704854	male	4天	0
704855	male	4天	0
704564	male	6天	0
694972	female	1天	0
690886	male	2天	0
697967	female	1天	0
707696	male	2天	0
692758	male	天	0
697032	female	9天	0
692315	male	13天	0
707077	female	16天	0
698959	male	12天	0
704353	male	2天	0
686208	male	2天	0
704830	male	2天	0
701457	male	2天	0
701992	female	13天	0
710164	female	15天	0
679445	female	3月	0
688848	female	14天	0
696855	male	0	0
696854	male	2天	0
705121	female	2天	0
696257	male	1天	0
690349	male	7天	0
702377	female	18天	0
699025	male	5天	0
694964	male	4天	0
696206	male	1天	0
707646	male	28天	0
693681	male	1天	0
710767	male	2天	0
702701	male	1天	0
706970	male	2天	0
709796	male	1天	0
709637	female	8天	0
694434	male	22天	0
700056	male	1天	0
701645	male	2天	0
696833	male	3天	0
705512	female	1天	0
709815	male	5天	0
697589	female	1月	0
697190	male	天	0
701770	male	1天	0
705933	male	天	0
701684	male	19天	0
703260	female	1天	0
691865	female	天	0
689799	male	1天	0
702593	male	5天	0
701792	female	8天	0
702794	female	3天	0
710750	male	1天	0
708510	male	5天	0
696298	female	8天	0
685384	male	1天	0
685383	male	1天	0
704846	male	天	0
707333	female	2天	0
686777	female	18天	0
700320	female	9天	0
695009	male	4天	0
707803	female	1天	0
696296	female	1天	0
695255	male	14天	0
703102	male	18天	0
695060	male	1天	0
694199	male	2天	0
704095	male	天	0
694539	female	5天	0
708839	male	28天	0
707353	female	1天	0
701572	female	天	0
703176	male	1天	0
697888	male	1天	0
707311	male	7天	0
685452	male	1天	0
684776	male	1天	0
704113	female	1天	0
704827	male	4天	0
699125	female	1天	0
694928	female	6天	0
694479	female	2天	0
710715	male	天	0
703023	male	10天	0
688028	male	2天	0
701418	female	2天	0
685916	female	1天	0
698680	male	3天	0
706704	male	天	0
705269	female	1天	0
706320	female	1天	0
706436	male	3天	0
689898	male	天	0
704613	female	16天	0
695000	male	2天	0
704856	female	天	0
695323	male	1天	0
690177	female	天	0
701821	male	1天	0
701781	female	7天	0
698853	male	23天	0
707798	male	2天	0
692595	female	10天	0
697560	female	2天	0
699123	male	1月	0
697911	female	3天	0
699225	male	19天	0
700496	male	3天	0
701832	female	2天	0
694779	male	1天	0
701010	male	9天	0
690893	female	10天	0
705052	female	5天	0
685250	male	天	0
699281	female	4天	0
699282	male	4天	0
697240	male	7天	0
703380	female	16天	0
688980	female	7天	0
686910	female	2天	0
685954	female	4天	0
710074	female	1天	0
686648	male	28天	0
694212	male	3天	0
705937	male	2天	0
692858	male	25天	0
696275	male	13天	0
689012	male	1月	0
705515	female	2天	0
707224	male	1天	0
701464	male	10天	0
695389	female	1天	0
686401	male	1天	0
691905	female	19天	0
704605	female	5天	0
702262	female	3天	0
696904	male	9天	0
697520	female	2天	0
709084	female	2天	0
699681	male	2天	0
696489	female	5天	0
708583	male	1天	0
696804	female	3天	0
687789	female	天	0
697914	female	2天	0
696478	female	6天	0
693314	female	3天	0
686545	male	14天	0
705320	female	3天	0
701744	female	5天	0
695356	female	4天	0
666648	male	5天	0
705782	male	天	0
694380	female	3天	0
686957	male	1天	0
684599	male	11天	0
704739	female	1天	0
686809	female	0	0
705057	male	8天	0
686779	male	1天	0
704445	male	1天	0
701594	male	4天	0
704415	male	1天	0
704416	male	天	0
709885	male	12天	0
699673	male	7天	0
708115	male	1天	0
709453	male	1月	0
709507	male	3天	0
702035	male	1天	0
703797	male	2天	0
703130	female	2天	0
710488	male	1天	0
695194	female	1天	0
694495	female	1月	0
705508	male	5天	0
703915	male	1天	0
688078	male	1天	0
697244	female	1天	0
695471	male	8天	0
693740	female	27天	0
694798	female	5天	0
707539	male	6天	0
692718	male	1天	0
686574	male	5天	0
708372	male	天	0
685314	male	1天	0
702135	male	8天	0
692511	male	24天	0
704413	male	23天	0
703790	female	7天	0
703503	male	5天	0
703097	male	13天	0
706536	male	1天	0
702859	female	0	0
708180	male	15天	0
710214	female	1天	0
689269	male	1月	0
707914	male	1天	0
703021	male	9天	0
685985	male	4天	0
695056	female	30天	0
701948	female	6天	0
687269	male	1天	0
704123	male	1天	0
709878	male	2天	0
694938	male	1天	0
694939	male	4天	0
697535	male	3天	0
703755	male	7天	0
698062	male	8天	0
696724	male	4天	0
698962	male	1天	0
703237	male	3天	0
703627	male	天	0
703628	male	2天	0
709833	male	21天	0
704655	male	4天	0
698302	male	1天	0
695229	female	14天	0
692530	male	1月	0
686243	male	1天	0
707180	male	1天	0
686029	male	12天	0
686409	male	2天	0
708295	male	1天	0
702386	male	24天	0
694701	male	29天	0
704495	female	6天	0
697702	male	5天	0
707834	male	1天	0
707835	male	天	0
704357	male	10天	0
694986	male	7天	0
700063	male	8天	0
705203	male	5天	0
689945	female	1月	0
696626	male	1天	0
687472	male	天	0
705015	male	1月	0
693368	male	1天	0
703806	male	1月	0
705384	female	5天	0
695633	male	5天	0
696922	male	1天	0
684980	male	2天	0
694571	male	7天	0
694572	male	1天	0
704094	female	天	0
693953	male	1天	0
703342	female	4天	0
691278	male	2天	0
709738	female	3天	0
693780	male	22天	0
705302	female	1天	0
687131	male	20天	0
695514	female	3天	0
708611	male	1天	0
698294	female	1天	0
692952	male	1天	0
686080	male	17天	0
686969	female	2天	0
696039	female	10天	0
704822	male	1天	0
709553	male	1天	0
709554	male	天	0
686477	male	21天	0
702339	male	2天	0
696290	female	4天	0
688384	male	1天	0
708724	male	10天	0
699922	female	1天	0
684183	female	17天	0
710752	male	11天	0
693766	female	6天	0
686646	male	4天	0
692949	female	1天	0
690499	male	4天	0
708931	male	3天	0
702819	male	14天	0
705999	male	9天	0
707229	male	2天	0
703640	male	3天	0
704187	female	4天	0
698758	female	1天	0
701350	female	12天	0
690952	male	1月	0
706833	male	1天	0
699232	male	2天	0
705315	male	20天	0
702907	male	3天	0
690883	male	5天	0
693832	male	19天	0
702475	male	2天	0
698014	female	4天	0
691354	male	1天	0
699853	male	1天	0
686630	male	5天	0
689450	male	天	0
705675	male	2天	0
705636	female	6天	0
708222	female	天	0
708222	female	1天	0
709998	male	12天	0
686139	male	3天	0
696631	female	5天	0
696329	male	1天	0
708113	female	3天	0
695920	male	1天	0
689389	female	3天	0
708768	female	14天	0
698956	female	9天	0
707452	female	1天	0
707453	male	1天	0
705996	male	2天	0
706092	male	天	0
695494	male	天	0
701567	male	1天	0
707547	male	9天	0
690355	female	1天	0
702048	female	2天	0
685623	male	15天	0
708892	female	4天	0
693440	female	1天	0
691280	male	2天	0
708192	male	1天	0
689151	male	天	0
695073	male	6天	0
701452	male	1天	0
690442	female	5天	0
709217	male	20天	0
703865	male	3天	0
707866	male	1天	0
693378	female	11天	0
687020	female	2天	0
684775	male	1天	0
699272	male	1天	0
695416	male	11天	0
703020	male	5天	0
694008	female	2天	0
704891	female	1天	0
695886	male	2天	0
705854	female	3天	0
703949	female	3天	0
684333	male	1月	0
709993	male	4天	0
687959	male	6天	0
695993	male	1天	0
688759	female	3天	0
703453	female	7天	0
685167	male	1天	0
686505	male	1天	0
708076	male	10天	0
684915	female	5天	0
697734	male	1天	0
706136	male	1天	0
691837	male	2天	0
699459	female	3天	0
699221	female	2天	0
700691	male	2天	0
693675	male	6天	0
706803	male	天	0
691790	male	1天	0
698776	female	2天	0
699117	male	2天	0
688077	female	7天	0
706313	female	5天	0
706314	female	1天	0
697735	male	5天	0
697492	male	1天	0
709673	male	6天	0
695227	female	1天	0
705805	female	2天	0
698284	male	7天	0
697249	male	2天	0
700304	male	4天	0
698708	male	1天	0
698465	male	7天	0
688051	male	2天	0
693395	male	2天	0
704834	male	1天	0
697930	male	天	0
697928	male	1天	0
709518	male	1天	0
698761	male	1天	0
696342	male	7天	0
707765	female	1天	0
681944	male	5月	0
688624	male	6天	0
703953	female	天	0
694455	male	2天	0
699332	male	2天	0
689758	female	2天	0
710546	male	1月	0
688933	male	天	0
698993	female	9天	0
710436	female	2天	0
689556	male	1天	0
700828	male	4天	0
707119	female	2天	0
705977	female	1天	0
705976	male	1天	0
694602	male	2天	0
0096071509	female	24天	0
706835	male	3天	0
707474	female	天	0
700732	female	6天	0
694058	male	1月	0
705060	male	1天	0
704448	female	3天	0
694837	male	1天	0
698971	male	天	0
685843	male	1天	0
707429	male	8天	0
687267	male	3天	0
709169	male	20天	0
707838	male	9天	0
696639	male	9天	0
691136	male	天	0
697797	male	4天	0
703131	male	25天	0
698686	male	4天	0
704460	male	9天	0
688377	female	2天	0
698636	male	1天	0
705867	male	2天	0
698724	female	2天	0
695651	male	16天	0
703356	female	7天	0
709556	male	1天	0
694105	male	1天	0
690002	male	3天	0
694033	female	4天	0
696940	male	2天	0
705633	male	1天	0
704778	female	6天	0
704777	male	天	0
689688	female	1天	0
692738	male	1天	0
707868	male	15天	0
695052	male	7天	0
709940	male	2天	0
710243	male	3天	0
692627	female	1天	0
706910	male	1天	0
695599	female	16天	0
705442	male	2天	0
700610	male	0	0
705106	male	2天	0
694878	male	4天	0
690154	female	1天	0
706808	female	2天	0
703339	female	5天	0
686338	male	1天	0
707801	female	20天	0
698215	female	1月	0
689676	male	3天	0
708430	female	9天	0
704355	male	1天	0
706655	female	7天	0
689399	male	2天	0
685175	female	1天	0
700778	male	6天	0
693800	female	4天	0
707479	male	1天	0
709198	female	天	0
702012	male	天	0
695348	male	1月	0
696094	female	12天	0
704212	male	1天	0
693355	male	3天	0
707529	male	1月	0
703300	male	2天	0
709500	female	5天	0
689480	female	2天	0
683683	male	1月	0
685620	male	14天	0
708340	female	2天	0
708339	female	1天	0
699599	female	4天	0
706991	male	1天	0
684959	male	4天	0
684958	male	天	0
684970	male	22天	0
684969	male	22天	0
685543	male	3天	0
692821	female	5天	0
699451	male	1天	0
698301	female	1天	0
698300	male	1天	0
706210	female	2天	0
706606	female	1天	0
706607	female	1天	0
703616	female	2天	0
709005	male	1天	0
690053	female	6天	0
695592	male	1天	0
702698	male	1天	0
689504	male	2天	0
704609	male	2天	0
708942	female	4天	0
699208	female	1天	0
688572	male	4天	0
685907	male	1天	0
688142	male	1天	0
699426	male	26天	0
702700	male	3天	0
694907	male	4天	0
698645	female	1天	0
707929	male	2天	0
700195	female	7天	0
710261	male	10天	0
698548	female	天	0
696036	male	7天	0
688030	male	天	0
688214	male	1天	0
694795	female	4天	0
700812	female	21天	0
687505	female	1天	0
705424	female	2天	0
694209	male	29天	0
697304	female	天	0
705608	female	1天	0
697808	male	14天	0
705059	male	7天	0
694503	female	1天	0
706004	male	15天	0
687693	male	1天	0
709324	male	7天	0
704653	female	2天	0
691390	male	1月	0
699325	male	1天	0
704912	male	13天	0
701097	male	3天	0
695166	female	天	0
695167	male	15天	0
691973	male	19天	0
698174	male	9天	0
703425	male	4天	0
684718	male	8天	0
698393	male	15天	0
689431	male	天	0
689432	male	4天	0
690432	male	2天	0
698765	female	4天	0
703273	male	1月	0
687595	male	2天	0
703273	male	2月	0
701691	male	1天	0
706276	female	1天	0
702940	male	14天	0
709606	male	5天	0
695196	male	天	0
709219	male	28天	0
700175	male	天	0
709219	male	18天	0
684918	female	天	0
702214	female	24天	0
696749	male	7天	0
694054	female	6天	0
708981	female	30天	0
696099	female	24天	0
706658	male	2天	0
707855	female	2天	0
707571	male	1天	0
687201	female	2天	0
693465	male	1天	0
693464	male	1天	0
707504	female	2天	0
705086	female	6天	0
695516	female	3天	0
699269	male	3天	0
702418	female	10天	0
691353	male	15天	0
697532	female	12天	0
705209	female	1天	0
705208	female	1天	0
687435	male	2天	0
708435	female	1天	0
710500	male	17天	0
688891	male	天	0
703637	male	17天	0
690012	male	天	0
690013	male	天	0
697841	female	天	0
705711	male	8天	0
695600	female	3天	0
695616	female	1天	0
690031	female	2天	0
696115	male	2天	0
698646	male	4天	0
688623	male	2天	0
696011	female	5天	0
690995	female	天	0
707124	female	1天	0
697472	male	1天	0
708480	male	18天	0
691962	male	1天	0
690157	female	天	0
695224	male	6天	0
686650	male	3天	0
689280	male	12天	0
701459	male	1天	0
690919	male	2天	0
700405	male	3天	0
708479	male	3天	0
703618	female	2天	0
655485	male	7天	0
709667	male	天	0
699209	male	19天	0
686016	male	3天	0
692955	male	6天	0
705598	male	2天	0
689945	female	1天	0
689944	male	1天	0
701711	male	5天	0
699234	male	2天	0
706902	male	6天	0
697200	male	7天	0
700554	female	3天	0
699881	male	9天	0
704343	male	10天	0
695350	male	1天	0
705304	female	5天	0
695979	female	天	0
695980	male	天	0
698296	male	2天	0
708112	male	3天	0
706861	male	3天	0
708694	male	5天	0
702794	female	9天	0
700096	male	1天	0
695810	female	2天	0
709988	male	2天	0
687722	male	18天	0
696282	male	1月	0
706013	male	1天	0
700745	male	1天	0
709831	female	2天	0
695012	male	2天	0
710332	male	28天	0
706879	male	3天	0
705504	male	1天	0
699847	male	天	0
692252	male	天	0
693154	male	1天	0
704237	female	2天	0
699293	male	3天	0
699906	female	6天	0
708221	male	天	0
705316	male	4天	0
692251	male	2月	0
696308	female	4天	0
709814	male	8天	0
692892	male	4天	0
695399	male	23天	0
695386	female	4天	0
696253	female	1天	0
687692	female	天	0
703029	male	6天	0
709832	female	天	0
704606	male	4天	0
703980	female	10天	0
703684	male	2天	0
696400	male	1天	0
706221	male	21天	0
692269	male	1天	0
699090	male	天	0
699091	male	1天	0
685073	female	2天	0
704444	female	5天	0
708650	male	2天	0
708120	female	14天	0
702587	male	2天	0
691621	male	1天	0
707964	male	23天	0
702256	male	1天	0
698643	female	2天	0
697684	female	5天	0
702543	male	1月	0
695477	male	天	0
684953	female	天	0
706379	male	4天	0
706378	male	1天	0
709436	male	4天	0
706843	female	1天	0
685453	male	天	0
710538	male	天	0
705609	female	14天	0
697585	male	6天	0
688908	male	7月	0
704691	male	3天	0
698080	male	4天	0
701884	male	1天	0
709805	male	4天	0
704632	male	1天	0
710744	male	22天	0
688515	male	1天	0
709072	female	5天	0
704676	male	2天	0
702740	male	2天	0
693755	female	1天	0
693754	male	天	0
703713	female	14天	0
708203	female	1天	0
710351	male	天	0
710352	male	1天	0
704211	male	1天	0
700817	male	10天	0
704910	male	1天	0
705018	male	30天	0
699815	male	10天	0
697212	male	28天	0
688450	female	4天	0
685790	male	1天	0
698473	male	2天	0
692776	female	1天	0
689546	male	4天	0
708175	male	12天	0
697671	male	16天	0
706767	male	1天	0
699485	male	7天	0
704417	male	1天	0
695388	male	5天	0
702220	male	1月	0
705837	female	3天	0
696555	male	1天	0
688751	male	7天	0
694844	female	9天	0
705717	male	3天	0
687580	male	2天	0
701115	male	4天	0
701931	female	4天	0
690887	male	3月	0
686678	male	1天	0
694108	male	1天	0
706405	male	4天	0
696722	male	1天	0
696723	male	1天	0
689259	male	1天	0
689260	male	1天	0
692395	male	6天	0
702375	male	天	0
684942	male	4天	0
696079	female	5天	0

## Sheet: Respiratory
patient ID	gender	age (years)	YLC count
702854	female	82	6736.7
351027	female	81	3716.3
588102	male	79	3573.2
695473	female	86	3221.1
208668	male	91	2788.5
630962	male	82	2144
207897	female	89	1687.9
423467	male	84	1557.8
546740	male	79	1314.1
684641	male	69	1135.9
670968	male	80	1018
647744	female	72	921.7
94260	male	88	920
682077	male	73	743.6
685979	male	56	654.8
200145	male	82	612.1
700191	male	72	473.7
207897	female	89	468.1
701864	male	83	460.4
686895	male	49	459.6
96066987	male	20	401.9
3604160002	female	79	386
97006561	male	20	363.5
705322	female	79	327.3
332079	female	66	292.1
563063	male	83	281.4
403548	female	79	268.1
96085607	male	19	248.1
527431	female	83	212.2
696026	female	59	187.5
508517	male	18	178.3
3410010010	female	81	168.6
98024128	male	21	165.7
551187	male	81	155.6
684134	male	53	150.8
694955	male	84	139.5
687133	male	85	130.7
6001830023	male	18	130.3
189695	male	88	126.6
695010	male	65	120.7
692229	male	67	120.3
389177	male	87	118.3
224350	male	79	115.2
694470	female	86	108.9
564830	male	83	105.1
693997	male	51	100.4
695461	male	40	96
659748	male	79	84.2
507856	male	69	82.7
709785	female	45	82.4
466247	male	76	81.9
704836	male	84	74.7
685244	male	92	70.8
689228	male	66	65.8
221556	male	65	62.2
349283	male	89	59
363760	female	86	58.2
98024463	male	22	48.8
323775	female	96	44.1
702002	female	30	43.2
695365	male	76	39.4
709237	female	83	39
510291	male	85	37.5
352291	male	86	32
694347	male	58	31.2
519835	male	69	31
379565	male	71	30.7
700907	female	65	28.9
212704	male	88	26.1
83964	male	84	22.9
708477	female	68	21.7
232922	male	61	21.1
382152	male	87	12.5
367979	female	60	6.4
434854	male	93	5.6
710336	male	62	0
612695	female	65	0
685833	female	71	0
704214	female	26	0
596526	male	60	0
701873	male	47	0
643506	female	74	0
78566	male	85	0
704468	female	50	0
691539	male	36	0
706382	female	46	0
701238	female	79	0
299494	male	93	0
396151	male	56	0
708460	female	57	0
246075	male	86	0
316358	male	85	0
707294	male	54	0
702195	male	44	0
6000380065	female	20	0
710359	female	58	0
706931	female	76	0
697122	female	77	0
698477	female	14	0
412991	female	81	0
551894	female	53	0
685535	female	80	0
705369	male	66	0
707025	male	73	0
699183	male	55	0
699538	male	56	0
697128	male	51	0
708831	female	77	0
691758	female	37	0
661320	male	68	0
691528	female	56	0
391408	female	43	0
705427	male	59	0
342524	male	61	0
298667	female	83	0
702123	female	41	0
697635	female	42	0
96054012	male	25	0
438876	male	75	0
709461	male	34	0
180754	male	84	0
293502	female	42	0
684914	female	57	0
692708	female	73	0
700754	female	72	0
2512010007	male	90	0
584622	female	75	0
283133	male	59	0
701513	male	75	0
266193	male	89	0
309664	female	82	0
582082	male	68	0
702415	male	43	0
705537	male	39	0
709587	female	41	0
696160	female	51	0
53381	male	87	0
690017	male	66	0
709273	female	26	0
447072	male	64	0
544071	male	62	0
404610	male	67	0
699711	male	45	0
616962	male	70	0
695019	female	34	0
698290	male	19	0
6000640014	male	22	0
495316	female	30	0
701539	male	48	0
684904	male	77	0
694682	female	73	0
96067935	female	37	0
687109	male	80	0
539621	male	83	0
483292	female	68	0
4608010011	male	69	0
696887	female	78	0
251206	male	86	0
173714	male	90	0
696279	male	70	0
705375	female	71	0
702129	male	65	0
412340	male	34	0
7112010006	female	44	0
688839	female	58	0
688837	female	67	0
265553	male	75	0
163220	male	84	0
501282	female	36	0
414333	male	74	0
314833	male	81	0
5408120001	male	61	0
247939	female	79	0
707261	male	62	0
696956	male	58	0
496925	male	61	0
689390	female	31	0
687685	female	70	0
710170	female	49	0
688702	male	64	0
708462	female	26	0
691760	male	71	0
694002	female	45	0
698819	female	49	0
699574	male	80	0
703783	male	67	0
700557	male	65	0
693478	female	13	0
125000	female	82	0
203487	female	62	0
707945	female	30	0
96086146	female	21	0
397303	female	69	0
703862	male	77	0
696950	male	59	0
707739	male	36	0
646529	male	33	0
698587	male	62	0
142208	male	60	0
706192	male	65	0
2010002	female	16	0
695279	male	53	0
694736	male	68	0
351561	male	59	0
708331	male	63	0
701000	male	70	0
703734	male	77	0
576049	male	78	0
697300	male	63	0
320682	female	46	0
694933	female	50	0
704736	male	61	0
703697	male	64	0
702744	male	64	0
549327	male	51	0
621499	male	82	0
308763	male	78	0
430015	female	92	0
685235	female	64	0
6000540049	female	21	0
687446	male	76	0
157971	male	83	0
459533	female	59	0
696899	male	50	0
706982	male	53	0
693481	male	87	0
548429	female	65	0
702853	male	30	0
690579	female	77	0
696466	male	70	0
694158	female	71	0
694166	male	71	0
708402	male	63	0
710477	male	69	0
143843	male	84	0
419043	female	84	0
692416	male	62	0
447284	male	53	0
99002411	male	15	0
170273	male	89	0
266977	male	80	0
705556	female	46	0
696850	male	74	0
694584	female	37	0
421772	female	72	0
692176	male	63	0
705557	female	47	0
704282	male	69	0
627922	female	77	0
665668	male	78	0
321291	male	48	0
344296	male	69	0
699509	female	64	0
699509	female	64	0
706301	male	59	0
679477	male	50	0
464864	female	88	0
524105	female	81	0
541377	male	67	0
702633	male	28	0
372691	male	72	0
690904	female	53	0
708111	male	68	0
703983	male	70	0
412750	male	15	0
709177	female	36	0
3407260002	female	81	0
9484	male	31	0
231284	male	85	0
690211	female	81	0
690980	female	66	0
641884	male	64	0
96029670	male	18	0
210101	male	88	0
227121	male	88	0
694949	female	81	0
96071081	female	22	0
690035	male	29	0
670201	male	81	0
708715	male	81	0
515100	male	70	0
695159	male	64	0
516084	male	39	0
702495	male	17	0
705737	male	66	0
637780	female	90	0
274143	male	74	0
706782	male	39	0
701553	female	54	0
708469	female	85	0
688380	female	69	0
686381	male	61	0
698079	male	48	0
688979	female	20	0
686063	male	61	0
2606270002	female	89	0
305365	female	85	0
677976	male	65	0
702293	female	70	0
687345	male	75	0
398846	male	65	0
700236	male	33	0
710334	male	76	0
635389	male	62	0
702321	male	86	0
699808	female	78	0
694496	male	61	0
700073	male	74	0
693276	female	62	0
289801	male	92	0
133801	female	68	0
707341	male	62	0
275748	male	71	0
544429	male	74	0
703551	male	66	0
128993	male	87	0
687893	male	88	0
710544	female	25	0
270830	female	82	0
168225	male	94	0
292823	male	73	0
192941	male	91	0
6000240103	male	21	0
697979	female	17	0
696898	male	23	0
699642	male	83	0
506793	female	82	0
695667	male	69	0
705728	male	58	0
688481	male	70	0
263624	male	89	0
633482	male	62	0
461318	male	72	0
684855	female	58	0
131427	female	75	0
698044	female	82	0
691656	male	56	0
578345	female	35	0
3103280002	female	84	0
696311	male	76	0
430084	female	86	0
96058279	female	25	0
688718	male	81	0
314481	male	74	0
699679	female	62	0
255054	female	84	0
685958	female	76	0
692897	female	68	0
694927	male	60	0
291793	male	85	0
692605	female	58	0
685238	male	63	0
475107	male	71	0
706685	female	78	0
629184	female	76	0
535407	male	79	0
690663	male	68	0
698158	male	69	0
422014	male	37	0
437306	female	70	0
692877	female	30	0
702607	male	72	0
687085	female	59	0
291461	male	53	0
696266	female	66	0
408244	male	29	0
249921	female	82	0
690931	female	47	0
708869	male	28	0
96004617	female	22	0
691436	male	38	0
607155	female	58	0
6001670006	female	21	0
524889	male	64	0
690479	female	92	0
4607270002	female	69	0
692006	female	90	0
702590	male	70	0
555092	male	71	0
533060	male	59	0
696644	male	34	0
327618	female	87	0
327618	female	87	0
168907	male	83	0
698520	male	34	0
96006705	female	24	0
183755	male	87	0
96018799	female	21	0
699402	male	77	0
687469	male	71	0
389019	male	63	0
681717	male	67	0
688943	male	69	0
704955	male	22	0
703430	female	20	0
703249	male	41	0
253572	male	86	0
701903	male	19	0
373404	male	62	0
634425	male	71	0
635252	male	68	0
688197	male	32	0
486502	female	70	0
310511	female	82	0
708758	male	47	0
371597	male	70	0
707243	female	53	0
574054	female	74	0
695614	male	69	0
519635	male	73	0
696551	male	68	0
622527	male	62	0
685051	female	80	0
700089	female	56	0
698723	female	56	0
608488	female	48	0
154649	male	91	0
338336	female	83	0
705158	female	28	0
687044	male	81	0
697274	female	44	0
698277	male	31	0
327837	male	82	0
649104	female	78	0
692664	male	89	0
701291	male	60	0
691293	male	49	0
704199	male	88	0
709808	male	59	0
709410	female	35	0
698003	male	73	0
696743	male	67	0
688632	female	50	0
698088	male	34	0
689386	female	36	0
457852	female	57	0
696131	male	67	0
665913	male	74	0
699240	female	16	0
690528	male	78	0
7404020602	female	41	0
703694	male	63	0
691162	male	65	0
461119	female	90	0
689807	female	58	0
521201	male	61	0
710140	male	79	0
692526	male	52	0
547472	male	65	0
565663	male	82	0
685198	female	63	0
705773	male	19	0
269741	male	67	0
694040	male	29	0
699787	male	43	0
566507	female	78	0
645582	male	67	0
707458	male	51	0
686471	male	63	0
146551	male	92	0
334881	male	61	0
635602	male	55	0
704198	male	52	0
477481	male	78	0
687992	male	59	0
685346	male	67	0
2305100002	female	93	0
698151	female	75	0
602050	female	78	0
686304	male	64	0
500651	female	50	0
509179	female	62	0
279433	male	86	0
673388	female	69	0
679714	male	59	0
705497	female	81	0
692816	male	51	0
685467	male	85	0
691050	female	73	0
709404	female	63	0
707287	male	74	0
699904	female	79	0
372159	female	83	0
704593	female	32	0
294047	male	86	0
695327	female	85	0
696848	male	19	0
161292	male	77	0
699341	female	39	0
707272	female	78	0
6000560012	female	21	0
687417	female	34	0
321393	male	89	0
50897	male	82	0
421896	female	78	0
582683	male	54	0
696601	male	65	0
215336	male	87	0
96087354	female	22	0
372737	male	90	0
96071784	male	75	0
704640	female	74	0
290077	female	81	0
282978	male	80	0
693749	male	15	0
499821	female	48	0
690899	male	66	0
691435	male	52	0
654575	female	69	0
8902170909	male	27	0
687904	male	35	0
253440	male	85	0
696381	male	63	0
288917	female	83	0
398165	male	86	0
595488	male	89	0
356284	female	90	0
225194	male	87	0
689184	male	31	0
697529	female	66	0
699381	female	64	0
546156	male	66	0
686132	female	73	0
688555	male	71	0
650156	female	68	0
97001214	female	58	0
609135	male	64	0
274732	female	49	0
466747	male	47	0
251097	male	85	0
252286	male	88	0
152076	male	81	0
3010050002	female	85	0
3012010013	male	85	0
36892	female	86	0
498461	female	64	0
695184	female	67	0
337208	male	58	0
132727	male	86	0
691312	female	69	0
702960	male	63	0
49215	male	80	0
68926	female	76	0
228349	male	52	0
446069	female	72	0
571286	male	87	0
700722	male	55	0
544601	male	46	0
705758	female	65	0
694597	male	60	0
692268	female	27	0
689937	female	37	0
699530	male	62	0
687007	male	58	0
705729	male	62	0
702410	female	60	0
707789	male	68	0
7111111001	male	44	0
655393	female	53	0
255147	female	46	0
703591	male	81	0
707665	male	75	0
690759	male	53	0
291429	male	83	0
642791	male	79	0
98004688	female	28	0
96069932	female	19	0
365930	male	87	0
708143	female	72	0
703794	female	67	0
3107010013	male	81	0
710093	male	16	0
98009698	male	89	0
145536	male	90	0
694336	male	66	0
650642	male	64	0
594832	female	63	0
262259	female	90	0
531552	female	76	0
685616	male	60	0
640680	male	68	0
575556	male	41	0
703968	female	68	0
709304	female	54	0
701374	female	62	0
650174	male	64	0
496037	male	73	0
327615	male	90	0
96019996	female	19	0
249749	male	90	0
551785	female	44	0
429882	male	62	0
699303	male	71	0
686373	male	63	0
701221	female	68	0
700853	female	80	0
702349	male	56	0
665085	male	86	0
546542	male	79	0
584802	male	62	0
159113	female	69	0
620811	male	77	0
693409	male	79	0
393550	female	82	0
688516	male	58	0
296933	male	65	0
546535	male	80	0
709375	male	18	0
578937	male	63	0
361437	male	70	0
96053838	male	21	0
709079	male	35	0
695316	male	68	0
554642	male	68	0
698185	male	80	0
96070381	male	18	0
702955	male	59	0
696510	male	77	0
377580	female	80	0
6001690051	female	23	0
6604010007	male	50	0
687261	male	61	0
692609	male	65	0
695361	male	83	0
210954	female	58	0
685409	male	71	0
694167	male	55	0
684886	female	66	0
691372	female	43	0
468682	male	70	0
648273	male	90	0
682703	male	61	0
689774	female	47	0
703055	male	76	0
639171	male	69	0
705978	female	63	0
579663	female	93	0
208630	male	87	0
228393	male	93	0
409932	male	77	0
695428	male	79	0
692096	female	81	0
708345	male	78	0
458148	female	81	0
688881	male	46	0
7407040001	male	41	0
696915	male	75	0
705552	male	52	0
261686	female	85	0
694710	female	71	0
6000950193	female	17	0
571558	male	66	0
702711	male	82	0
705002	male	40	0
708763	male	71	0
9208314227	female	23	0
480561	female	72	0
478237	female	66	0
685574	female	68	0
669301	female	64	0
703280	male	28	0
531099	male	40	0
179642	female	79	0
273812	female	72	0
704233	male	30	0
333042	female	64	0
362232	female	81	0
96001260	male	24	0
703857	male	66	0
141932	male	73	0
703035	male	15	0
125887	female	69	0
3603150002	female	79	0
691980	male	79	0
697499	male	69	0
614264	male	74	0
688085	male	75	0
27922	female	82	0
358957	female	89	0
693885	male	66	0
96071699	female	17	0
700360	female	54	0
684797	male	48	0
209438	male	88	0
688117	female	47	0
414494	female	90	0
709737	female	41	0
433796	male	76	0
695666	male	61	0
686417	male	67	0
688510	female	67	0
700533	male	26	0
179744	male	68	0
697926	female	79	0
96020253	male	18	0
685069	male	40	0
702849	male	60	0
541277	female	61	0
710806	female	53	0
706687	male	78	0
40570	female	89	0
616499	female	82	0
247015	male	88	0
686368	male	76	0
692438	male	67	0
96070639	male	19	0
504715	male	68	0
469041	male	83	0
271093	male	87	0
675196	male	72	0
130490	male	67	0
8126	male	88	0
668808	male	69	0
706770	female	50	0
704620	female	72	0
281263	female	86	0
705065	male	58	0
98001726	female	26	0
684098	female	88	0
706775	female	66	0
710289	female	23	0
705421	female	37	0
702350	male	64	0
293166	male	88	0
6000190003	male	56	0
688522	female	73	0
703026	male	70	0
688742	female	67	0
4007260002	female	75	0
658776	female	83	0
514497	male	87	0
496363	female	73	0
692322	male	70	0
695926	female	73	0
693274	female	60	0
233266	male	91	0
363069	female	77	0
268317	female	64	0
98541	male	92	0
710467	male	15	0
2807010007	male	88	0
704458	male	80	0
710137	female	76	0
692079	male	44	0
694741	male	60	0
699401	female	53	0
187231	female	85	0
243034	female	60	0
2310270002	female	92	0
297656	female	78	0
609768	female	64	0
699019	male	68	0
529746	female	66	0
694821	female	72	0
315762	male	87	0
4614	female	33	0
521397	male	22	0
621655	male	77	0
699370	female	83	0
706194	male	57	0
9512315567	female	20	0
631835	male	56	0
706160	male	57	0
696064	female	26	0
374608	female	77	0
2607010001	male	89	0
698285	male	32	0
687451	male	57	0
629939	male	56	0
240568	male	47	0
703445	male	15	0
58298	male	86	0
41061	male	87	0
687800	female	88	0
270578	female	51	0
398277	female	42	0
663227	male	71	0
171340	male	71	0
507572	female	73	0
223461	male	85	0
696573	female	57	0
96086433	female	21	0
579845	female	64	0
688587	male	77	0
695959	male	51	0
512200	female	59	0
287623	male	88	0
699115	male	61	0
227452	male	95	0
700115	male	65	0
264309	female	76	0
472226	male	73	0
707952	male	47	0
291908	male	90	0
16500	male	88	0
687633	male	77	0
373836	female	83	0
274241	male	87	0
481117	male	80	0
338062	male	86	0
697644	male	83	0
688008	male	52	0
465839	male	82	0
382392	female	63	0
507659	male	79	0
705768	female	77	0
687188	male	25	0
193126	female	59	0
709895	male	46	0
708732	male	79	0
18666	male	90	0
705225	female	70	0
96070640	male	18	0
689790	male	81	0
652868	male	76	0
697767	male	60	0
348701	male	97	0
24003	male	85	0
17394	male	91	0
700951	male	30	0
708040	male	59	0
3205190002	female	84	0
529863	female	83	0
693397	male	67	0
700196	female	62	0
279503	female	89	0
669104	male	63	0
606678	male	85	0
685960	male	27	0
2508300003	male	91	0
665506	female	74	0
311224	male	82	0
708193	male	69	0
644745	male	54	0
697562	male	49	0
692262	female	62	0
690229	male	63	0
96006052	female	21	0
339620	female	85	0
688577	male	50	0
602232	male	71	0
664781	male	67	0
177923	female	61	0
596114	male	55	0
6001170054	female	23	0
692865	female	49	0
687458	male	71	0
519343	male	58	0
96070602	female	19	0
400084	male	83	0
698068	female	38	0
201983	male	88	0
316633	female	86	0
686439	male	69	0
436294	male	80	0
302838	male	88	0
2701010003	male	89	0
565286	female	84	0
708060	female	83	0
96087296	female	24	0
622554	male	71	0
684932	female	74	0
467124	male	89	0
688758	male	75	0
416326	female	92	0
2804050001	male	88	0
695355	female	60	0
102193	male	86	0
693688	male	62	0
532600	female	76	0
692658	male	57	0
515508	male	77	0
96019437	female	21	0
689490	female	75	0
696504	female	35	0
182765	male	83	0
451538	male	81	0
607853	male	89	0
96057702	female	19	0
676584	female	76	0
686573	female	48	0
689439	female	26	0
96019960	female	22	0
638566	female	100	0
686514	male	57	0
99011418	female	86	0
324473	female	72	0
687326	female	58	0
2412150002	female	91	0
695106	female	63	0
704409	female	29	0
701791	female	16	0
707435	male	15	0
96029641	female	19	0
582602	male	71	0
695217	female	48	0
473417	male	74	0
345624	male	88	0
96069701	female	22	0
638850	male	66	0
705974	female	62	0
467564	male	84	0
691589	female	54	0
708949	male	73	0
3710090002	female	78	0
691304	male	70	0
688583	male	74	0
702672	male	69	0
685212	female	77	0
685361	male	59	0
706777	female	23	0
570268	male	78	0
690275	male	69	0
699841	female	83	0
449620	female	37	0
700651	male	59	0
694764	female	62	0
535658	female	39	0
202689	female	88	0
708722	male	64	0
708638	male	62	0
698096	male	60	0
694657	female	53	0
700795	female	28	0
286426	female	47	0
697807	female	64	0
691370	female	60	0
2711110002	female	88	0
549561	male	72	0
562277	female	53	0
608602	female	69	0
96084850	female	21	0
694333	male	70	0
143907	male	84	0
6000981932	female	83	0
686123	male	70	0
213761	female	95	0
701871	male	27	0
685942	female	82	0
686266	female	69	0
704175	male	26	0
690390	male	66	0
710050	female	77	0
523330	male	74	0
630596	female	67	0
685939	male	58	0
692862	male	27	0
694951	male	28	0
138423	male	44	0
6002000021	female	20	0
96087327	female	19	0
691078	male	59	0
634839	female	68	0
399865	female	82	0
696884	male	63	0
291349	male	74	0
689299	male	36	0
5405290001	male	61	0
541343	female	84	0
533152	male	45	0
686502	female	68	0
415527	male	13	0
97006260	male	22	0
96086867	male	19	0
6001020099	male	18	0
96054498	male	21	0
96051939	male	22	0
96086395	male	23	0
96057303	male	23	0
96071264	male	21	0
97011339	male	32	0
96086676	male	22	0
98003257	male	30	0
96084767	male	23	0
96087357	male	18	0
96053875	male	20	0
96085573	male	23	0
96070117	male	19	0
96087010	male	19	0
96008048	male	20	0
97010500	male	20	0
96020152	male	19	0
6000990522	male	29	0
96087228	male	22	0
96019575	male	19	0
96029728	male	18	0
96056960	male	19	0
98020175	male	22	0
98010882	male	23	0
96019507	male	24	0
96071300	male	23	0
96084867	male	27	0
96069502	male	18	0
911010515X	male	24	0
96085800	male	17	0
96068916	male	22	0
96087416	male	19	0
97011706	male	19	0
98013717	male	29	0
8306120901	male	33	0
7710130003	male	38	0
8301030901	male	32	0
99014626	male	41	0
97011007	male	19	0
37731	male	30	0
96085859	male	18	0
96070086	male	19	0
9808222975	male	17	0
96069244	male	18	0
96070348	male	18	0
96069100	male	19	0
96086533	male	19	0
96057266	male	20	0
96086795	male	18	0
96004117	male	19	0
30467	male	34	0
6000981427	male	21	0
96068899	male	19	0
98020551	male	23	0
96084959	male	20	0
96086256	male	21	0
96018855	male	19	0
96006035	male	21	0
96003379	male	20	0
99008903	male	32	0
96086325	male	22	0
96069448	male	19	0
96070357	male	19	0
96086717	male	18	0
96018767	male	22	0
96084793	male	20	0
98001352	male	29	0
96029666	male	25	0
96050191	male	25	0
96006049	male	22	0
96058340	male	20	0
6000981452	male	32	0
96008181	male	18	0
338374	male	44	0
98015123	male	23	0
96086466	male	17	0
96070215	male	20	0
96057289	male	19	0
98020759	male	26	0
96054915	male	20	0
96020091	male	21	0
98013198	male	26	0
96003714	male	21	0
96069444	male	19	0
99049317	male	38	0
96086639	male	22	0
97011395	male	20	0
96086627	male	26	0
96057447	male	19	0
9612280050	male	18	0
96053928	male	21	0
6000981054	male	21	0
45030	male	25	0
97011544	male	19	0
96071515	male	20	0
97011198	male	20	0
96085982	male	22	0
98021161	male	21	0
96020038	male	23	0
96019683	male	18	0
32571	male	33	0
96067353	male	21	0
6001170029	male	26	0
96086331	male	18	0
96020230	male	19	0
8012010009	male	35	0
96008532	male	25	0
96086339	male	20	0
96052144	male	21	0
96008389	male	32	0
6000990140	male	34	0
96079820	male	23	0
6000990273	male	26	0
96086687	male	18	0
97011172	male	19	0
96080026	male	29	0
401809	male	31	0
99015334	male	34	0
97003253	male	22	0
97001434	male	24	0
96070358	male	19	0
6001000062	male	38	0
96087345	male	19	0
96069041	male	19	0
6001040058	male	29	0
96019223	male	19	0
96086441	male	19	0
6001020085	male	23	0
96086796	male	18	0
96029708	male	20	0
98021495	male	22	0
96019214	male	18	0
96070527	male	17	0
12808	male	34	0
7301310001	male	43	0
96070089	male	19	0
7808250001	male	37	0
96019934	male	20	0
96086388	male	23	0
96071135	male	23	0
96069640	male	18	0
96050857	male	29	0
98021593	male	22	0
32915	male	27	0
98021596	male	23	0
96056824	male	20	0
7115010007	male	45	0
6000500102	male	23	0
96051883	male	21	0
96020393	male	20	0
97011377	male	19	0
96068662	male	24	0
96004703	male	19	0
96001288	male	22	0
96085873	male	17	0
98021715	male	24	0
98021717	male	21	0
96070355	male	19	0
96067570	male	20	0
6001510125	male	22	0
97011313	male	18	0
97005765	male	23	0
6000790030	male	17	0
96069042	male	18	0
96069968	male	20	0
6000040229	male	29	0
96053954	male	22	0
96069521	male	20	0
9707313412	male	18	0
97003986	male	28	0
10593	male	31	0
96086838	male	19	0
6001420029	male	28	0
99008448	male	35	0
96068904	male	23	0
96054276	male	21	0
96086374	male	19	0
96019062	male	18	0
96019418	male	19	0
96020197	male	19	0
96008420	male	22	0
96087355	male	19	0
96087419	male	19	0
96086470	male	18	0
96020321	male	19	0
96070056	male	20	0
96018780	male	17	0
96029674	male	21	0
96070404	male	21	0
96019662	male	19	0
99044783	male	29	0
7709280001	male	38	0
265501	male	46	0
97010780	male	19	0
96070049	male	20	0
96018929	male	19	0
96019391	male	36	0
7403140001	male	41	0
6000650008	male	22	0
96006175	male	21	0
98022356	male	23	0
1811	male	34	0
96058069	male	24	0
96004680	male	24	0
96068966	male	35	0
97011324	male	19	0
8306020901	male	32	0
96071059	male	20	0
6000190175	male	30	0
99011572	male	31	0
96006525	male	26	0
98010508	male	21	0
96068238	male	24	0
96070692	male	19	0
96020222	male	19	0
96069194	male	18	0
96070983	male	18	0
97010694	male	20	0
96018933	male	24	0
13035	male	33	0
96057495	male	19	0
96071045	male	17	0
8605191259	male	29	0
96069480	male	19	0
96019933	male	18	0
99008112	male	29	0
96069729	male	36	0
96029604	male	18	0
6000980381	male	33	0
96029692	male	21	0
6000190381	male	38	0
98022725	male	23	0
96050231	male	23	0
97010342	male	31	0
96020052	male	17	0
96057807	male	24	0
96086768	male	18	0
96070678	male	24	0
96069746	male	23	0
6000040239	male	23	0
96069531	male	21	0
96086830	male	19	0
38565	male	27	0
7807160003	male	37	0
96019919	male	19	0
6000981371	male	17	0
96066811	male	19	0
96001864	male	25	0
96069495	male	18	0
98022813	male	26	0
96019904	male	18	0
96006559	male	19	0
99042859	male	28	0
398969	male	36	0
96018822	male	21	0
98013632	male	25	0
7609010003	male	39	0
96069478	male	21	0
96067979	male	20	0
96054551	male	20	0
8605300905	male	29	0
96019152	male	19	0
400039	male	35	0
99002916	male	33	0
97011648	male	20	0
96070534	male	17	0
96020312	male	19	0
96069179	male	21	0
98015761	male	44	0
96018884	male	18	0
96070526	male	18	0
97005548	male	21	0
9012197736	male	25	0
8705130915	male	29	0
96070501	male	20	0
96020121	male	18	0
96004698	male	21	0
96087162	male	17	0
96018859	male	18	0
8811070901	male	27	0
96070305	male	18	0
96018982	male	21	0
8101200801	male	35	0
97011206	male	18	0
96086829	male	33	0
96070104	male	19	0
96070567	male	20	0
96085215	male	19	0
96068009	male	20	0
96004780	male	24	0
6000990080	male	25	0
6000191148	male	17	0
96085894	male	18	0
9312056114	male	22	0
9401150019	male	22	0
99044894	male	25	0
6000500097	male	40	0
96069074	male	17	0
96067726	male	22	0
97005328	male	35	0
96087372	male	17	0
96070277	male	18	0
96071065	male	19	0
96029661	male	18	0
96018958	male	17	0
96029507	male	19	0
96029677	male	21	0
96029660	male	19	0
97011186	male	19	0
96068563	male	19	0
96067625	male	19	0
96057224	male	21	0
96086122	male	18	0
96057429	male	20	0
96070354	male	21	0
6001580020	male	34	0
96018946	male	19	0
96006662	male	20	0
96085779	male	18	0
96019939	male	20	0
96070584	male	21	0
96086685	male	18	0
96006605	male	19	0
96054093	male	23	0
96029638	male	20	0
6000981931	male	27	0
96079624	male	21	0
96071246	male	20	0
96084874	male	20	0
96029681	male	20	0
96069431	male	18	0
97011512	male	19	0
96019035	male	25	0
96070200	male	18	0
96010381	male	23	0
96054065	male	20	0
97011241	male	18	0
96070418	male	18	0
411091	male	35	0
96070266	male	19	0
96067456	male	22	0
96069965	male	19	0
96006680	male	21	0
96079430	male	22	0
97003001	male	27	0
96018832	male	21	0
96018993	male	18	0
96071119	male	21	0
96068895	male	21	0
8008120601	male	35	0
96087233	male	18	0
96085980	male	21	0
96066973	male	18	0
9811151713	male	16	0
6444010003	male	52	0
6000981313	male	20	0
6001000159	male	21	0
98004521	male	27	0
99000493	male	32	0
6000980211	male	41	0
96068591	male	18	0
99030181	male	33	0
98013443	male	26	0
96067965	male	23	0
97004927	male	33	0
98016242	male	32	0
96070195	male	18	0
96029688	male	20	0
96053524	male	21	0
97005985	male	42	0
44337	male	26	0
96018957	male	17	0
6000920072	male	36	0
96070389	male	19	0
96086408	male	19	0
7210010601	male	43	0
96086791	male	17	0
96086349	male	20	0
19751	male	30	0
98013289	male	27	0
96068636	male	22	0
96068772	male	17	0
96086731	male	21	0
96070101	male	17	0
97011393	male	18	0
96086715	male	19	0
97010864	male	19	0
6002020002	male	23	0
96069539	male	18	0
96068876	male	18	0
96001629	male	20	0
96029591	male	20	0
96085852	male	19	0
96049695	male	24	0
97010460	male	21	0
96006720	male	20	0
96070920	male	17	0
96008191	male	18	0
96006718	male	20	0
96070525	male	18	0
96056528	male	25	0
6000981060	male	21	0
98010400	male	29	0
6002180036	male	21	0
9607084510	male	19	0
96070347	male	18	0
96087298	male	20	0
96019338	male	18	0
96069387	male	22	0
96085847	male	19	0
96019522	male	19	0
96008212	male	20	0
96069176	male	19	0
96070926	male	21	0
96071405	male	20	0
96069175	male	18	0
9609130738	male	19	0
96053251	male	21	0
96070004	male	20	0
6000990506	male	18	0
97011548	male	20	0
96086557	male	19	0
97010349	male	19	0
6000191073	male	25	0
7601010001	male	39	0
96069280	male	18	0
96070907	male	18	0
96070298	male	20	0
96085740	male	19	0
97011676	male	24	0
96004714	male	23	0
97005588	male	26	0
96085722	male	20	0
6000960021	male	23	0
96069275	male	22	0
97010652	male	24	0
3053	male	35	0
6000970072	male	24	0
20445	male	35	0
96029627	male	20	0
96087420	male	22	0
97011442	male	25	0
96020239	male	18	0
96068980	male	21	0
96070768	male	20	0
96029751	male	27	0
6001200050	male	24	0
96070664	male	19	0
96068004	male	21	0
9005080901	male	25	0
96070421	male	18	0
6000940375	male	34	0
96070888	male	18	0
96070877	male	20	0
8012210001	male	35	0
98017238	male	33	0
96086112	male	19	0
96020269	male	17	0
9701221012	male	19	0
96067103	male	20	0
96086377	male	18	0
96029580	male	18	0
96086546	male	24	0
96087229	male	17	0
8406160901	male	31	0
96071190	male	22	0
96068700	male	18	0
97006309	male	20	0
96071172	male	20	0
96070427	male	18	0
96071131	male	20	0
96019542	male	19	0
96029713	male	20	0
96053894	male	34	0
8009220901	male	35	0
97001484	male	24	0
96066689	male	18	0
96086599	male	18	0
14868	male	34	0
96066991	male	18	0
96004719	male	23	0
96084906	male	22	0
96087259	male	19	0
20834	male	34	0
6001420032	male	20	0
6000199830	male	33	0
9601223112	male	20	0
96066651	male	19	0
96053896	male	20	0
44885	male	26	0
96020115	male	20	0
96019524	male	17	0
96058092	male	19	0
16384	male	35	0
9004230903	male	26	0
96056992	male	26	0
96020574	male	18	0
97010999	male	19	0
97004383	male	27	0
96068705	male	21	0
9012122019	male	25	0
96019973	male	19	0
96003935	male	20	0
6001000079	male	29	0
96086764	male	18	0
97011209	male	18	0
368051	male	34	0
97006323	male	19	0
6000920408	male	19	0
96085758	male	18	0
96057712	male	20	0
96019624	male	38	0
96029495	male	17	0
96085142	male	19	0
98015571	male	32	0
YG2300369	male	44	0
97006267	male	20	0
96069737	male	22	0
96019425	male	21	0
97011569	male	21	0
96001301	male	28	0
96071147	male	18	0
96068881	male	18	0
96087057	male	17	0
6000490004	male	24	0
96071132	male	19	0
96068276	male	18	0
96086032	male	17	0
96070967	male	22	0
8709270913	male	27	0
98016060	male	33	0
6000980609	male	30	0
96069488	male	23	0
96006786	male	20	0
96070657	male	20	0
6000981326	male	21	0
96009251	male	26	0
8712280901	male	28	0
98012612	male	23	0
96029758	male	22	0
96068893	male	18	0
6000981408	male	18	0
96019676	male	20	0
96058680	male	25	0
96070429	male	18	0
96020340	male	20	0
96086954	male	20	0
6000981485	male	19	0
96070381	male	18	0
99012321	male	26	0
6001890006	male	21	0
96071263	male	21	0
96020324	male	19	0
6000840011	male	19	0
98025621	male	28	0
9705010057	male	18	0
96004597	male	26	0
96058737	male	25	0
96085803	male	25	0
96051014	male	24	0
96069826	male	20	0
8306040901	male	32	0
96069875	male	20	0
8101080003	male	35	0
99007839	male	30	0
96087009	male	20	0
96085892	male	18	0
96057842	male	21	0
96085812	male	22	0
99045379	male	26	0
20845	male	31	0
98009763	male	43	0
96000194	male	24	0
6001040048	male	29	0
96019029	male	22	0
97011191	male	19	0
38004	male	25	0
98025923	male	31	0
96057428	male	20	0
96019378	male	17	0
96086318	male	19	0
96069385	male	18	0
96070887	male	18	0
7603010601	male	40	0
8601150905	male	29	0
360860	male	41	0
96087339	male	19	0
96079071	male	28	0
96070508	male	17	0
96086039	male	19	0
96070668	male	24	0
96029564	male	39	0
96070240	male	20	0
6000370034	male	27	0
96055705	male	22	0
97004539	male	21	0
96010121	male	23	0
96071935	male	18	0
96020032	male	17	0
96068756	male	19	0
96086997	male	18	0
96007913	male	23	0
96070268	male	17	0
96052073	male	21	0
98026157	male	27	0
44205	male	26	0
96087207	male	19	0
96066663	male	20	0
96029633	male	18	0
96086432	male	20	0
96018919	male	24	0
96053876	male	20	0
96071617	male	19	0
97011201	male	20	0
96006269	male	20	0
96019666	male	20	0
96020254	male	18	0
7405180901	male	41	0
6000940387	male	20	0
6000981258	male	33	0
96018912	male	27	0
96071067	male	20	0
97006029	male	22	0
96069463	male	18	0
96086711	male	19	0
96079608	male	27	0
98013901	male	27	0
98026405	male	25	0
3785	male	32	0
8810100921	male	27	0
96070263	male	17	0
96019536	male	21	0
96070055	male	18	0
96018938	male	21	0
96070085	male	19	0
96057526	male	27	0
97010601	male	20	0
97011049	male	20	0
9609052513	male	19	0
96019593	male	17	0
9211141817	male	23	0
96051173	male	29	0
98015206	male	24	0
96029556	male	19	0
23850	male	33	0
96069536	male	22	0
411650	male	33	0
96069744	male	19	0
9854	male	34	0
96019533	male	22	0
97011520	male	20	0
97002714	male	29	0
97005124	male	28	0
96056171	male	20	0
97011166	male	17	0
96084942	male	20	0
96019637	male	19	0
6000193303	male	33	0
96086970	male	18	0
8912310903	male	26	0
96070573	male	20	0
96069130	male	18	0
96019040	male	17	0
96069780	male	19	0
6000500094	male	27	0
98013333	male	21	0
96071023	male	18	0
96003470	male	23	0
96050922	male	23	0
96069279	male	20	0
96020033	male	23	0
96008245	male	21	0
416873	male	39	0
96019989	male	20	0
96070426	male	19	0
96054357	male	20	0
96057339	male	23	0
99047621	male	27	0
9505110413	male	20	0
6000950205	male	28	0
96084662	male	22	0
96058727	male	19	0
96070634	male	22	0
96086664	male	20	0
97011400	male	19	0
96058587	male	19	0
97011413	male	20	0
97010237	male	21	0
394586	male	41	0
96085814	male	23	0
6000960279	male	24	0
96069975	male	18	0
96070095	male	18	0
96085762	male	17	0
96055254	male	28	0
96069692	male	18	0
8311010705	male	31	0
98027106	male	23	0
96085885	male	22	0
6000982102	male	33	0
6000982102	male	33	0
98027121	male	22	0
96069745	male	17	0
6000981309	male	20	0
96079805	male	22	0
96057459	male	19	0
8973	male	30	0
97011211	male	37	0
96084688	male	22	0
96019689	male	20	0
97011476	male	19	0
96086442	male	23	0
96069691	male	19	0
97000830	male	38	0
96029540	male	19	0
96086866	male	17	0
96052415	male	22	0
96055783	male	21	0
8408260901	male	31	0
96086783	male	19	0
96029570	male	22	0
96087500	male	19	0
96003222	male	25	0
9504051018	male	20	0
345016	male	36	0
197869	male	38	0
96087163	male	21	0
96020148	male	18	0
8711120936	male	28	0
96020085	male	17	0
96020085	male	17	0
7703250001	male	38	0
96003724	male	24	0
96020118	male	17	0
96087377	male	18	0
41027	male	26	0
7608130001	male	39	0
96086508	male	21	0
9602291531	male	20	0
8101200001	male	35	0
6001510122	male	22	0
96018985	male	24	0
97011372	male	20	0
96001068	male	21	0
15149	male	32	0
6000940243	male	24	0
99007658	male	31	0
96029762	male	17	0
97000939	male	25	0
96008538	male	30	0
99078905	male	28	0
98027743	male	33	0
6000990518	male	22	0
96071261	male	20	0
96086984	male	41	0
96069188	male	18	0
96018948	male	17	0
6000430099	male	30	0
96001319	male	21	0
98027835	male	24	0
8711010901	male	28	0
6000200036	male	25	0
6000831972	male	43	0
96070898	male	17	0
96086370	male	21	0
96036621	male	18	0
96084891	male	25	0
96086794	male	19	0
7710270001	male	38	0
96070546	male	17	0
96085944	male	17	0
8011010605	male	35	0
96066637	male	21	0
6001420034	male	21	0
9501026991	male	21	0
96052760	male	21	0
96054582	male	22	0
96071346	male	19	0
96029710	male	19	0
96069162	male	20	0
96029689	male	19	0
97011383	male	18	0
97010906	male	19	0
97004552	male	26	0
96019574	male	19	0
1290	male	34	0
6000980579	male	24	0
96071757	male	19	0
96069113	male	19	0
9407122616	male	21	0
6000950063	male	23	0
96057189	male	20	0
9401270336	male	21	0
8410040901	male	31	0
97011283	male	18	0
96070932	male	19	0
96086428	male	21	0
96070387	male	23	0
96019604	male	19	0
8302200801	male	33	0
96071454	male	19	0
8301120901	male	32	0
96070237	male	17	0
98004912	male	26	0
96004870	male	19	0
96053865	male	24	0
96049843	male	23	0
96071705	male	23	0
96018865	male	19	0
14431	male	33	0
96019573	male	26	0
6000980802	male	41	0
7409120003	male	41	0
10298	male	30	0
96019453	male	22	0
96070999	male	20	0
96020424	male	30	0
6000500090	male	21	0
98013589	male	25	0
96019699	male	21	0
96071480	male	20	0
96070384	male	19	0
97011207	male	19	0
15154	male	31	0
6000820049	male	41	0
96071243	male	18	0
99006407	male	38	0
96069278	male	26	0
98017100	male	39	0
96086418	male	18	0
96029628	male	19	0
96052626	male	20	0
2808	male	33	0
97010338	male	22	0
96068223	male	24	0
6000890354	male	22	0
97000068	male	31	0
1314	male	31	0
96069784	male	21	0
96004773	male	22	0
96070764	male	17	0
44685	male	25	0
9707090613	male	18	0
96068421	male	18	0
6000980320	male	20	0
96070405	male	22	0
96086901	male	17	0
96029646	male	19	0
96071945	male	22	0
98029949	male	22	0
96057551	male	20	0
97006056	male	28	0
96086942	male	19	0
7412010003	male	40	0
6000990514	male	24	0
96071161	male	21	0
96071027	male	19	0
96057622	male	18	0
96058770	male	22	0
96071250	male	21	0
7602190001	male	39	0
96020097	male	18	0
96086385	male	18	0
97006289	male	20	0
97010196	male	22	0
96019558	male	20	0
96079441	male	21	0
96068593	male	22	0
96019922	male	17	0
96057277	male	23	0
96086617	male	21	0
96056843	male	19	0
96070749	male	21	0
96087371	male	19	0
97011244	male	18	0
6001280028	male	21	0
96050514	male	23	0
96086750	male	19	0
97011151	male	20	0
96070875	male	19	0
6001540006	male	37	0
96067087	male	20	0
97000513	male	28	0
97011376	male	19	0
96054767	male	23	0
96086133	male	18	0

## Sheet: Emergency
patient ID	gender	age (years)	YLC count
G01806	female	67	756.9
G01782	female	60	261
G01748	male	63	80.1
G01848	female	66	23.6
G01869	female	63	16.2
G01847	female	64	0
G01850	female	84	0
G01724	female	66	0
G01729	male	41	0
G01731	male	35	0
G00890	male	76	0
G01753	male	74	0
G01757	male	68	0
G01761	male	30	0
G01759	female	84	0
G01767	female	90	0
G01763	male	51	0
G01773	female	64	0
G01779	female	86	0
G01778	female	78	0
G01780	female	63	0
G01784	male	62	0
G01783	male	70	0
G01780	female	63	0
G01785	male	70	0
G01786	female	69	0
G01787	male	61	0
G01788	male	19	0
G01792	female	80	0
G01793	female	66	0
G01798	female	57	0
G01800	male	72	0
G01802	male	65	0
G01803	male	53	0
G01807	female	38	0
G01811	female	67	0
G01816	male	75	0
G01817	male	63	0
G01792	female	80	0
G01823	female	56	0
G01824	male	66	0
G01826	male	73	0
G01828	male	77	0
G01832	male	71	0
G01837	male	19	0
G01839	male	43	0
G01836	male	62	0
G01845	female	51	0
G01849	female	70	0
G01851	male	59	0
G01850	female	84	0
G01848	female	64	0
G01853	male	66	0
G01855	female	51	0
G01856	female	88	0
G01861	male	47	0
G01864	male	25	0
G01865	male	66	0
G01867	female	67	0
G01869	female	63	0
G01871	male	24	0
G01873	male	20	0
G01872	female	27	0
G01875	male	61	0
G01869	female	63	0
G01868	female	69	0
G01874	male	56	0
G01877	female	62	0
G01878	female	17	0
G01868	female	69	0
G01879	male	24	0
G01877	female	62	0
G01874	male	56	0
G01881	male	65	0
G01879	male	24	0
G01883	male	34	0
G01886	male	62	0
G01889	male	57	0
G00951	male	26	0
G01708	male	49	0
G01896	male	63	0
G01895	female	73	0
G01900	male	31	0
G01901	male	37	0
G01902	female	36	0
G01904	male	73	0
G01907	female	86	0
G01902	female	36	0
G01906	female	30	0
G01916	male	71	0

## Sheet: Geriatrics
patient ID	gender	age (years)	YLC count
208668	male	91	21954.2
692474	female	83	10552.3
26106	male	94	7919.8
37419	male	84	5348.5
3102010005	male	85	3131
251066	male	84	2939.2
390824	male	86	2905.9
272917	male	93	1919.5
260777	male	91	1614
592068	female	74	1314.6
227452	male	95	1254.9
633599	female	60	1229.8
252286	male	89	1217.8
364010	male	82	1095.5
175226	male	90	1076.7
229012	male	86	1058.5
701269	female	69	1043.9
345301	male	90	1027.4
134694	male	88	832.8
178827	male	87	806.5
215336	male	87	800.4
307846	male	89	708.1
223260	male	85	679.8
590429	female	80	668.1
409568	male	85	648.2
362680	male	88	481.4
203555	male	90	468.3
693387	female	75	458.3
34615	male	93	426.4
283079	male	85	401.6
148094	female	91	377.1
2510180001	male	89	373
129018	male	89	361
43420	male	89	349.3
2509050001	male	90	340.9
98009698	male	90	337.7
42164	male	87	313.9
158178	male	92	312.7
6504050001	male	50	311.7
252883	male	92	267.4
234315	male	87	230.6
260911	male	88	229.3
196165	male	87	228
2309010001	male	92	220.3
229471	male	89	207.2
291080	male	94	187.2
148476	male	86	181.4
82115	male	91	181.4
473513	female	83	179.7
290062	male	84	173.2
245363	male	87	172.3
300286	male	51	165.9
105620	male	87	165.4
254541	male	95	154.2
495881	female	81	137
411094	male	84	136.3
685615	female	76	120.6
44912	male	85	116.7
203747	female	87	96.7
372666	male	86	92.1
390566	male	89	91.4
305566	male	96	88.6
223461	male	85	88.4
242503	male	90	86.6
166418	male	85	85.4
227996	female	52	74.6
146207	male	89	71.4
501154	female	55	68.8
273148	male	84	68.4
188533	male	86	67.3
386287	male	88	60
72217	male	90	59.2
256458	male	100	58.5
3004010007	male	85	55.6
205595	male	88	54.5
307808	male	95	51.5
409931	male	92	45.8
268786	male	90	43.9
233048	male	90	43.1
2802010003	male	88	42.1
509571	male	81	40
259495	male	93	39.8
298614	male	90	39.1
223386	male	92	37.9
79393	male	87	34.2
103015	male	83	30.2
688981	female	66	29.9
702122	female	60	27.8
99018076	male	53	23.7
272181	male	79	23
570934	male	92	22.2
3106140001	male	85	21.1
348701	male	98	20.3
217459	male	86	17.2
285829	male	90	16.9
3107010013	male	81	16
688359	female	78	15.1
301176	male	91	14
210506	male	84	12.7
408621	male	78	11.2
291948	male	89	10.6
264538	male	91	9.6
199543	male	87	9.2
10562	male	84	9.1
400465	male	93	6.3
225106	male	99	6.1
709413	male	79	0
695897	female	54	0
425091	male	78	0
507058	female	81	0
602780	female	86	0
687734	male	78	0
654951	female	74	0
699628	female	44	0
241684	female	77	0
696213	female	76	0
590953	female	84	0
697112	male	63	0
89044	male	84	0
431722	female	80	0
686956	male	65	0
671729	male	82	0
631653	female	80	0
390884	female	87	0
218122	female	83	0
698066	female	83	0
700308	male	57	0
689773	female	55	0
703354	male	60	0
685714	female	80	0
649043	female	67	0
403367	female	68	0
400685	female	76	0
419176	male	66	0
680204	male	47	0
623514	male	35	0
688382	male	75	0
702408	male	56	0
707072	male	79	0
703749	male	61	0
558796	female	84	0
692767	male	75	0
310659	male	83	0
416005	male	91	0
535960	female	62	0
695964	female	88	0
684919	male	86	0
693528	male	69	0
200876	female	61	0
699412	female	77	0
660815	male	61	0
463442	female	76	0
667175	female	82	0
620047	female	75	0
441324	male	85	0
699665	female	68	0
228014	male	72	0
694379	male	71	0
387977	male	78	0
56048	male	82	0
693865	male	50	0
669166	female	76	0
74840	male	85	0
643298	female	76	0
432851	male	79	0
509045	male	71	0
519878	female	80	0
699482	female	68	0
692807	male	71	0
690753	female	63	0
693255	male	68	0
485601	female	82	0
685969	male	88	0
600099075	female	54	0
690316	male	63	0
709990	female	52	0
690416	male	54	0
598133	female	67	0
708434	female	72	0
640784	male	67	0
534624	male	79	0
696119	male	46	0
597930	female	81	0
673065	male	74	0
384864	female	85	0
699024	male	55	0
687814	female	66	0
688875	male	69	0
709093	female	55	0
687662	female	64	0
698781	female	55	0
691885	male	54	0
708058	female	75	0
595671	male	68	0
598892	female	68	0
700618	male	36	0
616922	female	63	0
615212	female	66	0
694855	male	78	0
586654	male	56	0
384034	female	65	0
334708	male	84	0
700152	female	49	0
700971	male	84	0
618207	male	67	0
696068	male	58	0
697451	male	64	0
67273	female	70	0
684566	female	75	0
514727	male	85	0
584654	male	84	0
417039	female	84	0
548551	male	91	0
699430	male	82	0
579498	male	65	0
610421	male	64	0
554946	male	57	0
474620	female	78	0
693377	male	75	0
543717	female	59	0
695846	female	60	0
693200	female	72	0
613391	female	52	0
512522	female	82	0
695835	female	80	0
701944	female	70	0
137935	female	82	0
289801	male	91	0
609765	male	57	0
384989	male	73	0
66448	male	73	0
128993	male	87	0
667242	male	55	0
488369	male	81	0
192941	male	90	0
694522	male	49	0
678302	male	66	0
478771	male	83	0
707054	male	72	0
551506	male	85	0
626908	female	69	0
573475	male	59	0
34601	female	85	0
702335	male	43	0
689031	female	59	0
689409	male	60	0
33442	female	87	0
705858	male	41	0
494492	male	77	0
669613	female	53	0
264310	female	69	0
689305	male	78	0
177721	male	52	0
675806	female	57	0
89817	male	83	0
405783	male	53	0
481148	female	71	0
709741	female	61	0
329477	female	88	0
45009	female	81	0
657383	female	85	0
430293	male	82	0
383428	male	74	0
541387	male	77	0
705868	male	70	0
695391	male	49	0
691921	female	69	0
154608	female	83	0
253572	male	86	0
710104	female	85	0
4102020001	male	75	0
692427	male	68	0
676201	female	88	0
258664	male	88	0
702367	male	68	0
190809	male	90	0
690127	female	79	0
687768	female	84	0
367182	female	82	0
704567	female	79	0
104447	male	89	0
651863	female	58	0
320016	male	91	0
688394	male	71	0
706744	female	60	0
690797	female	56	0
259756	male	79	0
691801	male	65	0
674782	male	76	0
681745	female	72	0
675445	male	53	0
546944	female	64	0
567592	male	68	0
691733	female	56	0
691407	female	94	0
587293	female	50	0
696753	male	50	0
688383	female	77	0
709077	female	77	0
571050	female	53	0
60663	female	82	0
419422	female	72	0
696222	male	61	0
701150	female	59	0
694714	male	55	0
94921	male	84	0
143787	female	75	0
692538	male	68	0
659442	male	57	0
703358	male	41	0
318265	male	77	0
416370	male	67	0
532106	female	78	0
659610	male	64	0
685791	male	76	0
694897	male	76	0
685632	male	79	0
698777	female	43	0
488392	female	70	0
249286	male	67	0
661655	male	67	0
705510	female	51	0
678043	female	55	0
688633	female	71	0
685087	female	93	0
695251	female	83	0
680507	female	59	0
532353	female	82	0
696694	male	78	0
699135	female	60	0
685382	female	81	0
689612	male	43	0
701858	female	70	0
455817	female	71	0
544207	female	72	0
673208	male	66	0
698612	male	46	0
689550	male	58	0
519423	male	67	0
703502	male	73	0
668382	female	79	0
566640	male	69	0
235896	male	73	0
703278	male	79	0
689812	female	82	0
458285	male	80	0
700904	female	46	0
404472	male	52	0
710319	male	72	0
167276	female	68	0
626045	male	79	0
602866	male	69	0
710457	male	61	0
614025	female	62	0
687136	female	49	0
450717	female	84	0
632217	female	57	0
658655	male	82	0
543951	female	82	0
505833	male	74	0
708987	male	66	0
685089	male	75	0
562081	male	59	0
553536	male	47	0
31833	male	85	0
709810	male	68	0
321526	male	75	0
704661	female	71	0
379955	female	89	0
638343	female	80	0
138782	female	78	0
709716	male	80	0
691959	male	58	0
686257	male	53	0
235114	male	87	0
557627	female	63	0
501249	female	88	0
703056	male	53	0
662413	female	81	0
475919	female	78	0
692124	female	76	0
621647	female	75	0
193972	male	61	0
691618	male	66	0
433583	male	71	0
695866	male	62	0
453677	male	82	0
693424	female	62	0
685723	male	52	0
704499	male	67	0
695636	male	44	0
582798	male	75	0
702895	female	84	0
366772	male	65	0
706567	male	50	0
707227	male	53	0
431207	female	65	0
696910	female	80	0
521298	female	83	0
579380	male	74	0
413366	male	85	0
699810	male	67	0
123359	female	85	0
498082	female	80	0
698493	female	59	0
267715	female	78	0
705448	female	78	0
524692	male	68	0
528171	male	75	0
698801	male	66	0
710817	male	75	0
701857	female	50	0
695404	female	77	0
310501	female	71	0
340018	male	89	0
693725	male	50	0
468887	female	88	0
332045	male	62	0
359376	female	85	0
172267	male	74	0
550110	male	70	0
708716	male	68	0
425150	female	78	0
706266	male	50	0
664204	male	77	0
531906	male	83	0
475928	female	85	0
116927	female	74	0
335389	male	72	0
130144	male	81	0
690917	male	54	0
693998	male	83	0
696901	male	42	0
705635	male	66	0
581275	female	67	0
695092	female	78	0
130490	male	67	0
689375	male	61	0
611597	female	74	0
283611	male	88	0
617537	female	82	0
699828	female	63	0
198404	male	72	0
700576	male	67	0
690780	male	50	0
707267	female	72	0
386911	female	80	0
508744	female	76	0
694060	female	62	0
411381	male	82	0
226248	female	51	0
313708	male	92	0
5501100001	male	61	0
569692	male	70	0
237841	male	85	0
702594	male	58	0
660277	male	70	0
685712	female	64	0
685071	male	79	0
700809	male	55	0
124171	male	86	0
466806	female	70	0
515162	male	81	0
710325	male	47	0
395174	female	80	0
557670	female	67	0
134564	female	73	0
690841	male	59	0
162860	female	63	0
687888	male	65	0
274256	female	85	0
410717	female	64	0
687532	male	44	0
282398	female	75	0
604049	male	65	0
442198	male	88	0
515767	male	79	0
494969	female	66	0
399699	male	86	0
696209	male	84	0
509844	female	62	0
457095	female	71	0
703459	male	71	0
585740	male	78	0
686340	male	77	0
481117	male	80	0
399114	female	40	0
83964	male	84	0
579430	female	34	0
652276	male	51	0
705597	male	48	0
693550	male	70	0
701906	male	66	0
690123	female	68	0
538261	female	78	0
701128	female	68	0
575661	female	58	0
692971	male	57	0
691569	male	63	0
698596	female	63	0
325509	female	71	0
681512	female	63	0
420254	male	86	0
709113	male	49	0
687310	female	62	0
695759	female	49	0
689836	female	69	0
267308	female	82	0
700983	male	81	0
697607	female	62	0
556172	male	79	0
693408	female	75	0
257027	female	75	0
691917	male	77	0
692537	male	46	0
121112	female	84	0
662564	male	68	0
698540	male	46	0
692493	male	77	0
251227	female	78	0
442105	male	88	0
694606	female	79	0
601908	male	61	0
488160	female	77	0
553454	male	71	0
408946	female	64	0
487908	female	80	0
664699	female	61	0
674119	female	70	0
709966	female	53	0
382643	female	76	0
159294	male	81	0
689658	male	58	0
4904010017	male	67	0
691928	male	53	0
686549	male	65	0
285845	female	74	0
691896	male	77	0
696615	male	61	0
710136	male	72	0
327493	male	66	0
710835	male	88	0
365908	male	85	0
406642	male	81	0
687707	female	60	0
699481	male	69	0
638440	male	77	0
599194	male	69	0
693311	male	73	0
569925	female	78	0
692409	female	61	0
633489	female	72	0
699704	female	68	0
551187	male	82	0
690910	female	76	0
620519	female	72	0
552312	male	95	0
379492	female	77	0
692333	male	47	0
407616	female	61	0
710830	male	74	0
644990	male	63	0
7004240002	female	45	0
691719	female	62	0
121399	female	82	0
630682	female	78	0
706398	male	52	0
64741	female	80	0
586326	female	79	0
499090	female	78	0
704513	female	80	0
710045	male	48	0
693618	male	82	0
477946	male	78	0
3410010010	female	81	0
699874	female	70	0
685316	male	72	0
690950	female	57	0
434407	female	74	0
407006	female	82	0
132666	male	92	0
235383	male	87	0
244110	male	93	0
6000960482	male	25	0
299494	male	93	0
384185	male	85	0
29160	male	87	0
246075	male	86	0
3001210001	male	86	0
2907010015	male	87	0
405403	female	60	0
40756	female	85	0
316358	male	85	0
345918	male	81	0
6000500083	male	32	0
227684	male	91	0
352291	male	86	0
2807080001	male	88	0
5019630101	male	52	0
5107050001	male	65	0
178921	male	91	0
365398	male	85	0
6211010047	male	53	0
183059	male	85	0
154860	male	90	0
247435	male	85	0
2109230001	male	94	0
193345	male	89	0
280853	male	89	0
174706	male	96	0
309732	male	82	0
298667	female	84	0
148290	male	91	0
396921	male	93	0
214944	male	100	0
6101010017	male	55	0
180754	male	84	0
2106160002	female	88	0
143401	male	78	0
3205010005	male	84	0
313692	male	89	0
312199	male	86	0
310659	male	83	0
278848	male	84	0
266193	male	89	0
136361	male	92	0
392715	male	84	0
217356	male	86	0
5111010003	male	64	0
2606060001	male	89	0
416005	male	91	0
6301010902	female	53	0
96084738	male	33	0
53381	male	87	0
294151	male	88	0
151711	male	93	0
169249	male	92	0
149832	male	90	0
264128	male	85	0
275164	male	88	0
6503010007	male	50	0
96010201	male	28	0
217387	male	62	0
2410080001	male	91	0
25281	female	82	0
3107160001	male	84	0
244382	male	84	0
3003010013	male	86	0
267586	male	89	0
303862	male	85	0
97004347	male	69	0
356448	male	66	0
101902	male	87	0
328443	female	85	0
368120	male	91	0
46053	female	82	0
183506	male	89	0
245694	male	96	0
7610010801	male	39	0
6000920405	male	22	0
6000500004	male	49	0
6303010007	male	52	0
235821	male	100	0
2702019001	male	88	0
365031	male	84	0
4303140001	male	72	0
210110	female	53	0
43181	male	91	0
125621	male	86	0
197020	male	88	0
410527	male	88	0
80496	male	94	0
6506019009	male	50	0
6403070001	male	52	0
6507140001	male	51	0
157971	male	83	0
6000960499	male	33	0
311677	male	87	0
364108	male	62	0
156357	male	91	0
99018339	male	40	0
266617	male	87	0
8401010803	male	32	0
335901	male	96	0
2411120001	male	91	0
409055	male	86	0
143843	male	84	0
210695	male	72	0
5707060001	male	57	0
361899	male	89	0
92944	male	86	0
64602	male	89	0
247960	male	91	0
411205	male	53	0
170273	male	89	0
362819	male	80	0
5006010003	male	65	0
28382	male	86	0
209139	male	89	0
64051	male	91	0
151978	male	92	0
5204130001	male	63	0
271143	male	99	0
132179	male	92	0
343689	male	50	0
355938	male	88	0
351925	male	91	0
405319	male	82	0
99018909	male	34	0
161964	male	95	0
139450	male	86	0
210101	male	88	0
168505	male	87	0
128651	male	81	0
388028	male	89	0
54156	male	93	0
99018351	male	39	0
414218	male	82	0
99041046	male	47	0
224203	male	65	0
229041	male	94	0
163686	male	93	0
99040444	male	29	0
229113	male	87	0
207665	male	75	0
2903180001	male	87	0
366061	male	89	0
285991	male	87	0
244354	male	91	0
242769	male	84	0
237292	male	87	0
317704	male	89	0
99018430	male	35	0
48993	male	85	0
237753	male	84	0
290044	male	47	0
8857	male	81	0
306381	male	85	0
67262	male	91	0
168225	male	94	0
192941	male	91	0
127347	male	92	0
232488	male	93	0
265573	male	89	0
216233	female	63	0
6000980207	male	94	0
96019907	male	23	0
128400	male	93	0
6212010009	male	52	0
6408110001	male	51	0
126865	male	89	0
122745	male	86	0
308069	male	86	0
291793	male	85	0
231537	male	85	0
184895	female	59	0
121432	male	86	0
396096	male	83	0
393493	male	87	0
89280	male	92	0
143922	male	66	0
5207010019	male	63	0
211203	male	89	0
2902100003	male	87	0
296347	male	89	0
368150	male	98	0
188826	male	94	0
2750	female	85	0
2910060001	male	86	0
408226	male	60	0
226961	male	90	0
168907	male	83	0
418102	male	89	0
280786	male	61	0
96070753	male	49	0
190966	male	89	0
274470	male	82	0
376876	male	86	0
402094	male	91	0
256782	male	81	0
6104010006	female	54	0
99018422	male	36	0
275710	male	88	0
6000500027	male	34	0
267482	male	87	0
255436	male	92	0
125090	male	85	0
5006010002	female	65	0
6402020001	male	51	0
399237	male	87	0
104447	male	90	0
5411010005	male	61	0
330655	male	90	0
245543	male	91	0
369703	male	82	0
382152	male	88	0
33958	male	89	0
6201010005	male	54	0
4604010001	male	70	0
154649	male	91	0
4910010025	male	66	0
200256	male	90	0
130670	male	87	0
308007	male	87	0
192504	male	86	0
267207	male	82	0
226195	male	55	0
347525	male	87	0
6210120001	male	53	0
229641	male	85	0
29350	male	95	0
266440	male	70	0
114748	male	91	0
106091	male	89	0
265687	female	52	0
318245	male	95	0
335474	male	87	0
381755	male	81	0
6000982026	male	88	0
2910010019	male	86	0
397127	male	100	0
6004050001	male	55	0
133372	male	86	0
228685	male	87	0
3208200001	male	83	0
359813	male	91	0
99018185	male	48	0
6004160004	female	56	0
146551	male	93	0
248306	male	84	0
96085709	male	21	0
391464	male	86	0
6000960263	male	34	0
287932	male	82	0
99018514	male	33	0
99018617	male	33	0
279433	male	86	0
319632	male	52	0
291080	male	94	0
96008365	male	23	0
96085640	male	28	0
221623	male	85	0
395297	male	47	0
294047	male	86	0
2703010007	male	88	0
243459	male	84	0
232181	male	85	0
272021	female	53	0
23828	female	87	0
222729	male	92	0
372737	male	90	0
88058	male	84	0
134678	male	90	0
389041	male	95	0
2202020003	male	94	0
283870	female	63	0
299022	male	86	0
2812150001	male	87	0
28567	male	87	0
200672	male	88	0
247068	male	90	0
5810010011	male	57	0
8303160801	male	32	0
253440	male	86	0
2712280005	male	87	0
398165	male	87	0
291150	female	87	0
162152	male	91	0
225194	male	88	0
2401010013	male	92	0
6308010011	male	53	0
276198	male	85	0
170898	male	83	0
162384	female	90	0
251097	male	86	0
197500	male	90	0
8410240801	male	31	0
298614	male	90	0
170796	male	86	0
132727	male	86	0
47014	male	91	0
135953	male	89	0
228616	male	87	0
2907010001	male	87	0
6000980051	male	52	0
31833	male	84	0
255893	male	85	0
274433	male	88	0
266215	male	93	0
32191	male	85	0
266327	male	79	0
6000500032	male	25	0
3211010003	male	83	0
6000500050	male	34	0
6111010003	male	54	0
176263	male	84	0
403059	female	81	0
162056	male	89	0
374545	male	94	0
337864	male	88	0
2901010021	male	86	0
405076	male	75	0
121356	male	89	0
228275	male	88	0
327615	male	91	0
235114	male	87	0
249749	male	90	0
4911130003	male	66	0
6502220001	male	51	0
6411010017	male	51	0
267744	male	91	0
207029	male	91	0
357326	male	65	0
2906100001	male	87	0
418058	male	93	0
303544	male	58	0
383197	male	87	0
97006425	male	40	0
243744	male	85	0
209213	male	85	0
131242	male	92	0
210867	male	89	0
104730	male	88	0
99018480	male	34	0
99018480	male	35	0
325692	male	46	0
412792	male	51	0
77041	male	89	0
43917	male	87	0
313667	male	88	0
339864	male	86	0
272862	male	87	0
417649	male	92	0
177135	male	84	0
98010308	male	30	0
2507010017	male	91	0
122289	male	87	0
80179	male	88	0
655833	male	106	0
96079139	male	27	0
5003010005	male	66	0
202089	male	84	0
220922	male	92	0
208630	male	87	0
224743	male	89	0
228393	male	93	0
293279	male	82	0
2812080001	male	86	0
322930	male	89	0
99030037	male	49	0
5301070001	male	63	0
192616	male	86	0
296258	male	97	0
223417	female	57	0
6001010010	male	49	0
6102240001	male	55	0
204454	male	49	0
371533	male	86	0
372845	male	87	0
121969	male	96	0
170025	male	85	0
244070	male	62	0
340367	male	85	0
5507300001	male	60	0
208502	male	87	0
152449	male	62	0
407948	male	85	0
255789	male	80	0
6204070001	male	54	0
209438	male	88	0
36256	male	86	0
134344	male	86	0
99018095	male	53	0
6211080001	male	53	0
5811010005	male	57	0
6112090003	male	54	0
314749	male	87	0
266680	male	103	0
96085695	male	50	0
277415	male	82	0
247015	male	87	0
330586	male	86	0
230911	male	90	0
271093	male	87	0
232453	male	90	0
8126	male	89	0
283611	male	88	0
4504270001	male	69	0
180126	male	88	0
97295	male	83	0
132779	female	87	0
293166	male	88	0
142645	male	84	0
8702110907	male	29	0
2610150001	male	91	0
28495	male	84	0
2512120001	male	89	0
415969	male	86	0
322823	male	86	0
155385	male	86	0
173070	male	91	0
385185	male	80	0
233266	male	92	0
4111300001	male	74	0
313708	male	92	0
6000500049	male	29	0
191747	male	86	0
99018349	male	39	0
4501010003	male	70	0
2204010003	male	94	0
6000500028	male	26	0
6504050001	male	50	0
6210170001	male	53	0
208039	male	86	0
6402020003	male	52	0
374791	male	52	0
251626	male	91	0
365718	male	61	0
315762	male	87	0
282675	male	85	0
133897	male	83	0
218717	male	89	0
6611120001	male	49	0
266233	male	91	0
208841	male	88	0
210650	male	94	0
98015413	male	35	0
191324	male	61	0
175527	male	90	0
260207	male	86	0
357256	female	58	0
213397	male	59	0
272106	male	86	0
225979	male	91	0
133667	male	89	0
295110	male	77	0
194120	male	86	0
6203210002	female	54	0
33810	male	86	0
352860	male	89	0
218791	male	86	0
2407010017	male	92	0
399699	male	86	0
232060	male	52	0
131614	male	87	0
149453	male	93	0
3112070001	male	84	0
69842	male	87	0
291908	male	90	0
217614	male	92	0
253632	male	53	0
274241	male	87	0
84359	male	88	0
179676	male	97	0
236919	male	90	0
2801010001	male	88	0
201063	male	87	0
96068577	male	29	0
83964	male	84	0
412592	male	92	0
412592	male	92	0
99018412	male	36	0
47272	male	86	0
98015628	male	43	0
61313	male	89	0
18666	male	91	0
45690	male	90	0
24003	male	86	0
17394	male	90	0
380579	male	86	0
6301010011	male	53	0
299582	male	91	0
156435	male	81	0
364184	male	59	0
127008	male	88	0
242452	male	86	0
6504010007	male	51	0
211443	male	94	0
150504	female	61	0
283971	male	86	0
360574	male	85	0
258394	male	86	0
398613	male	68	0
5801010005	male	58	0
99018510	male	33	0
2903050001	male	86	0
6000920369	male	25	0
2804050001	male	88	0
102193	male	85	0
109774	female	86	0
226971	male	87	0
2710220001	male	87	0
44984	male	84	0
184814	male	90	0
96086847	male	28	0
6000920219	male	62	0
154492	male	90	0
5806080001	male	57	0
274346	male	92	0
344870	male	87	0
378242	male	89	0
285609	male	94	0
285609	male	94	0
271980	male	84	0
239328	male	86	0
244254	male	88	0
294449	male	87	0
246786	male	83	0
3112010003	male	84	0
334410	male	59	0
200508	male	86	0
96070438	male	21	0
120685	male	89	0
189618	male	93	0
231846	male	89	0
254813	male	90	0
5110010007	male	64	0
6010010009	male	55	0
251207	male	91	0
6000192226	male	57	0
144921	male	85	0
189695	male	88	0
200278	male	86	0
2906050003	male	87	0
2808010001	male	87	0
302143	male	86	0
407712	male	87	0
135579	male	87	0
159275	female	56	0
277854	male	90	0
212452	male	94	0
291774	male	75	0
278088	male	89	0
251111	male	53	0
136660	male	87	0
151166	female	65	0
4311010005	male	72	0
146940	male	84	0
404304	male	86	0
96071273	male	34	0
251545	male	85	0
8307170905	male	32	0
5405290001	male	61	0
2202050001	male	94	0
88991	male	85	0
230683	male	85	0
381652	male	86	0
78566	male	85	0

## Sheet: Endocrinology
patient ID	gender	age (years)	YLC count
686798	female	87	3813
6000970939	female	76	2766.9
601438	female	26	2396.1
423467	male	84	1416.6
572268	female	76	1211
154453	male	71	457
695534	female	37	454.7
558540	female	70	447.6
656578	female	64	440.2
686543	female	63	424.3
470933	male	56	275.2
708346	female	38	255.4
609997	female	16	215.3
702968	female	83	180.3
673180	female	66	174.7
599657	female	76	174.2
631818	male	89	127
582798	male	76	107.8
662644	male	36	86.7
686856	female	71	83.5
290910	male	52	71.4
696348	female	25	69.9
703743	female	46	57.4
696760	female	56	55.1
458260	male	72	52.2
686833	female	73	40.9
699782	male	42	40.9
686249	male	51	36
703396	female	16	33.6
515850	female	20	32.1
570235	female	62	32
694484	male	70	27.2
686367	female	68	21.9
699637	female	35	21.5
134602	female	76	17.3
507934	female	78	15.2
706771	female	68	14.5
292081	female	37	10.7
694022	male	51	0
694532	female	71	0
252245	female	76	0
593206	female	79	0
500944	male	66	0
633433	female	76	0
428169	male	50	0
706867	female	70	0
696789	female	42	0
619526	male	90	0
308674	male	46	0
315558	male	57	0
2108060002	female	94	0
379700	male	73	0
620744	female	63	0
674843	female	55	0
697292	male	40	0
706181	female	63	0
684324	female	69	0
705622	female	54	0
462854	male	44	0
6205150001	male	53	0
703046	female	56	0
464969	female	41	0
688697	male	43	0
480236	male	60	0
710507	female	68	0
702428	female	59	0
504110	male	40	0
468226	male	63	0
575905	female	67	0
567859	male	68	0
429499	female	61	0
292052	female	54	0
689286	female	57	0
210630	male	57	0
691044	male	64	0
397544	male	43	0
7110010003	male	44	0
538866	male	81	0
608699	male	66	0
310657	male	62	0
684281	female	57	0
632037	male	71	0
693178	female	77	0
496882	male	71	0
698600	male	52	0
97004822	male	25	0
5408090001	male	61	0
614282	male	64	0
439795	male	73	0
650768	female	60	0
215944	female	57	0
687501	male	72	0
703621	male	50	0
561857	male	32	0
452427	male	51	0
687908	female	74	0
691132	female	78	0
512521	male	66	0
96051056	male	23	0
602344	female	64	0
704184	male	76	0
696168	female	25	0
616427	female	13	0
408342	male	30	0
570100	male	35	0
699783	male	84	0
709772	male	37	0
211650	female	58	0
385193	female	63	0
695984	male	48	0
674049	male	69	0
690705	male	43	0
705281	female	42	0
707635	female	55	0
684917	female	73	0
708535	female	66	0
229129	male	58	0
709934	female	39	0
693256	female	47	0
625389	female	79	0
696169	female	56	0
699582	female	59	0
572692	female	60	0
693173	male	50	0
487287	female	85	0
7707010004	female	38	0
695562	male	45	0
698972	female	34	0
698455	male	63	0
583322	male	69	0
706621	male	46	0
697571	female	52	0
688134	male	68	0
686947	female	47	0
561947	male	63	0
443350	female	64	0
592662	male	76	0
698563	female	60	0
693143	male	22	0
710372	female	51	0
440647	male	58	0
539796	female	58	0
455088	male	71	0
697900	female	81	0
683848	male	38	0
500099	female	57	0
462217	female	63	0
578771	male	40	0
418578	male	53	0
709062	male	81	0
698448	female	67	0
429150	male	67	0
687481	male	52	0
697399	female	54	0
256269	female	87	0
439099	male	53	0
699789	male	42	0
569003	male	41	0
493350	male	43	0
469824	female	71	0
700359	male	47	0
420309	female	66	0
703331	female	44	0
689086	male	35	0
452347	male	57	0
367635	male	87	0
428115	male	61	0
694384	male	31	0
612638	male	72	0
704336	male	34	0
602979	male	70	0
170702	female	64	0
432019	male	60	0
671001	female	75	0
705603	male	74	0
696887	female	78	0
390860	male	76	0
692261	male	29	0
707029	female	62	0
701623	female	49	0
690155	male	41	0
433714	male	64	0
619747	male	36	0
457740	female	77	0
695305	female	63	0
707721	female	53	0
509045	male	71	0
692000	female	60	0
685225	female	26	0
363760	female	85	0
357333	female	68	0
704771	female	31	0
497522	female	83	0
705291	male	46	0
520170	male	80	0
447636	female	60	0
519290	male	46	0
702531	male	30	0
709172	female	70	0
685590	male	60	0
706771	female	69	0
707709	male	29	0
706929	male	38	0
698893	female	43	0
436390	male	73	0
690519	female	42	0
434245	female	52	0
708937	male	71	0
684876	male	35	0
688653	male	62	0
516225	female	48	0
588049	male	68	0
696670	female	71	0
417259	female	68	0
692736	male	64	0
166775	female	87	0
608861	male	76	0
226218	female	78	0
361486	male	53	0
693272	female	41	0
658010	male	70	0
686568	male	55	0
695790	male	48	0
554465	male	65	0
678778	male	66	0
564643	male	61	0
436373	female	80	0
366756	male	83	0
274987	female	73	0
433990	female	67	0
686800	male	67	0
615219	male	59	0
691819	male	57	0
569137	female	71	0
171094	female	73	0
696133	male	59	0
699024	male	55	0
688805	male	61	0
511585	male	50	0
563577	male	65	0
401472	male	48	0
523677	male	49	0
710038	male	52	0
413506	female	76	0
144124	male	74	0
697177	female	56	0
692242	female	69	0
693078	female	65	0
678183	male	58	0
510808	male	53	0
696173	male	55	0
340413	male	53	0
597228	female	75	0
475991	female	77	0
702235	male	67	0
450225	male	60	0
551389	female	80	0
187544	female	82	0
704732	male	46	0
688916	female	48	0
249711	male	91	0
693076	male	68	0
696882	male	70	0
691751	male	22	0
6706010003	male	48	0
692081	female	32	0
382063	female	74	0
685587	female	84	0
704585	male	41	0
478848	male	68	0
693678	male	24	0
699805	female	55	0
606696	female	46	0
692593	female	53	0
650017	male	85	0
475985	male	74	0
697791	male	47	0
658225	male	63	0
503440	male	62	0
472549	male	58	0
641018	male	70	0
654391	female	72	0
695269	male	59	0
555694	female	46	0
157835	female	64	0
691118	female	87	0
694768	male	66	0
696051	male	46	0
634211	male	66	0
484887	male	74	0
655138	male	39	0
601385	male	43	0
697363	male	61	0
700081	male	48	0
440774	female	75	0
384621	male	61	0
196528	female	57	0
648701	male	55	0
554249	male	80	0
698388	male	57	0
388468	female	67	0
709265	male	33	0
705601	male	58	0
693309	female	62	0
703606	male	43	0
408248	female	57	0
508335	female	60	0
679392	male	59	0
504089	male	51	0
703880	male	52	0
498339	female	61	0
695931	female	41	0
688045	male	61	0
594196	male	59	0
437294	male	65	0
699568	female	28	0
696568	female	51	0
689035	female	55	0
690236	male	40	0
223778	female	52	0
650556	male	63	0
8103030903	male	34	0
542918	female	23	0
692121	female	31	0
695889	male	42	0
511005	female	14	0
135893	male	71	0
707326	female	65	0
121558	male	73	0
178688	male	61	0
401405	male	63	0
696506	female	67	0
685707	male	37	0
479783	male	54	0
616853	male	84	0
400751	female	78	0
570115	female	58	0
697431	male	45	0
696055	female	45	0
699369	female	51	0
477722	male	79	0
358828	male	66	0
688986	male	63	0
571422	male	64	0
535601	female	60	0
544943	male	53	0
244558	male	45	0
161062	female	83	0
701918	female	59	0
479981	female	33	0
692864	male	60	0
695912	female	59	0
457921	female	72	0
693044	male	55	0
694346	male	52	0
698087	female	30	0
694687	female	22	0
32092	male	30	0
693191	female	62	0
512839	male	47	0
344352	male	53	0
564086	male	44	0
426473	female	58	0
7108180091	male	44	0
690844	male	49	0
568497	female	72	0
636693	male	55	0
627514	female	65	0
692751	male	43	0
693508	female	52	0
702225	male	62	0
493591	female	79	0
409711	female	75	0
337096	male	69	0
96054906	female	35	0
603247	male	50	0
698428	female	46	0
699625	male	65	0
698504	female	56	0
534776	female	79	0
412017	female	62	0
707226	female	55	0
560363	female	51	0
688469	female	33	0
686335	female	61	0
594460	male	72	0
650596	female	22	0
663175	male	37	0
701370	male	30	0
581119	male	41	0
446543	female	59	0
626551	male	57	0
351158	male	59	0
693419	male	66	0
596602	female	61	0
696148	female	60	0
663215	female	65	0
689034	female	61	0
121432	male	85	0
656554	female	59	0
173976	female	61	0
207192	female	58	0
703392	female	65	0
693291	male	73	0
696499	female	62	0
687416	male	31	0
707033	male	67	0
663976	female	62	0
686691	male	49	0
96008897	female	78	0
419237	female	69	0
671142	male	72	0
702078	male	63	0
690848	female	74	0
579969	female	69	0
698602	female	47	0
685835	male	45	0
690739	female	65	0
701139	female	75	0
537810	female	61	0
693702	female	63	0
689128	female	62	0
686415	male	48	0
689596	male	50	0
707273	male	33	0
695913	female	73	0
688475	male	50	0
661153	female	51	0
709109	male	35	0
584782	male	42	0
698508	male	69	0
697923	female	28	0
698213	male	28	0
439752	male	27	0
696240	male	51	0
691740	male	45	0
493067	male	68	0
695580	male	67	0
703837	male	72	0
476147	male	67	0
458307	male	64	0
505085	male	56	0
697862	female	53	0
669304	male	46	0
701306	male	50	0
609997	female	15	0
560953	female	71	0
696799	male	32	0
474385	female	60	0
707762	female	74	0
709225	female	67	0
697941	male	39	0
694341	male	65	0
651753	female	74	0
148526	male	59	0
705827	female	61	0
441308	female	59	0
441308	female	59	0
511975	male	54	0
706064	male	63	0
680035	male	38	0
583024	male	47	0
707052	male	63	0
703468	female	61	0
668666	female	62	0
706432	male	20	0
704387	male	38	0
550224	male	60	0
397282	female	67	0
703831	male	47	0
685812	male	41	0
705730	female	76	0
697223	male	49	0
442093	female	61	0
527484	female	73	0
706903	male	48	0
292515	male	58	0
614753	female	61	0
698011	female	24	0
689033	female	60	0
641038	male	56	0
693541	male	29	0
693541	male	29	0
340163	male	56	0
440675	male	60	0
707463	female	58	0
554327	male	56	0
656578	female	63	0
396060	male	36	0
705429	female	61	0
440658	male	51	0
476864	male	69	0
621437	female	52	0
452333	male	60	0
705116	male	53	0
688688	female	49	0
450264	male	46	0
581077	female	43	0
603306	male	39	0
652425	male	69	0
694425	male	40	0
591897	female	77	0
708333	male	47	0
684392	male	27	0
702175	male	25	0
701079	female	62	0
647789	male	46	0
3705190002	female	79	0
415757	male	61	0
346004	male	49	0
709116	male	35	0
701148	male	51	0
639139	male	66	0
706059	female	41	0
393005	male	85	0
548644	male	78	0
469529	female	78	0
702409	female	59	0
709839	male	24	0
708522	female	79	0
704463	female	61	0
411625	female	85	0
418276	female	66	0
583706	female	82	0
598398	female	62	0
698496	female	54	0
687724	male	57	0
701968	male	35	0
707163	female	48	0
646166	male	29	0
696144	male	41	0
688443	female	33	0
701727	male	55	0
686238	male	26	0
687141	female	33	0
208787	female	54	0
696050	male	50	0
375207	female	52	0
476061	male	62	0
349770	male	74	0
475036	male	57	0
702174	male	29	0
690825	male	67	0
689926	male	36	0
587875	male	56	0
387460	male	66	0
97005985	male	43	0
705303	male	58	0
503150	female	58	0
485746	male	48	0
7711100001	male	38	0
486392	male	53	0
619765	male	51	0
444618	male	71	0
677383	male	41	0
432114	male	76	0
488000	female	74	0
510849	male	64	0
688987	male	45	0
396089	female	71	0
687954	female	59	0
652923	female	58	0
503083	male	50	0
390513	female	80	0
640963	female	66	0
707983	male	60	0
686699	female	65	0
688770	male	41	0
680005	male	63	0
318265	male	76	0
588868	male	57	0
297657	female	30	0
332254	male	61	0
691590	male	52	0
659103	female	83	0
668894	male	61	0
702392	male	36	0
702283	male	76	0
489685	female	70	0
625457	male	34	0
490560	female	63	0
6001040074	male	37	0
692391	male	46	0
694577	female	77	0
160907	male	94	0
280231	female	78	0
669998	male	64	0
389980	female	71	0
375877	male	81	0
346973	male	47	0
438576	male	52	0
706762	male	43	0
533481	male	53	0
695482	female	73	0
286993	female	79	0
439713	female	83	0
96050086	male	57	0
599133	male	43	0
452988	male	58	0
696567	male	55	0
708239	male	42	0
686202	male	51	0
458549	female	75	0
522290	female	81	0
349204	male	84	0
684132	male	72	0
465129	male	39	0
688228	female	61	0
693776	female	60	0
516319	male	73	0
580920	female	74	0
709140	female	71	0
709920	female	49	0
671126	male	81	0
710300	male	53	0
687543	male	74	0
687062	male	64	0
709640	female	61	0
687464	female	75	0
409214	male	44	0
96051593	female	37	0
684875	female	58	0
694097	male	46	0
700831	female	51	0
697015	male	59	0
488156	male	71	0
643234	male	60	0
512520	female	46	0
702094	male	64	0
706535	male	51	0
664705	male	15	0
698324	male	66	0
698206	female	61	0
707051	male	65	0
700245	female	59	0
653783	male	33	0
441050	male	50	0
696695	female	64	0
709705	male	66	0
710235	male	60	0
96001445	male	56	0
484477	female	65	0
696905	male	58	0
399052	male	34	0
691900	female	17	0
490249	male	28	0
633788	male	19	0
667054	male	43	0
575084	female	75	0
260840	female	74	0
352844	male	41	0
400830	male	43	0
698165	male	50	0
687604	male	66	0
519930	male	64	0
589053	male	52	0
698199	female	75	0
277199	male	82	0
455439	female	57	0
500204	male	55	0
704539	male	60	0
436840	male	51	0
702902	female	29	0
260595	male	75	0
707249	male	59	0
695265	male	47	0
697811	male	57	0
556041	male	50	0
466253	male	76	0
695005	female	27	0
697805	female	39	0
696080	male	75	0
710302	male	54	0
703636	male	51	0
141527	male	42	0
190132	male	83	0
569002	female	62	0
548891	male	81	0
595996	female	62	0
633512	male	46	0
416578	male	44	0
694146	male	39	0
452595	female	59	0
61370	female	86	0
528349	female	56	0
705541	male	57	0
323226	male	46	0
99017118	male	34	0
541723	female	58	0
387915	female	59	0
500617	male	80	0
480352	male	56	0
700058	female	49	0
279841	male	50	0
703161	male	58	0
693217	male	60	0
605920	male	56	0
297908	female	65	0
637589	male	65	0
425440	male	63	0
614883	female	54	0
540262	female	77	0
699429	male	53	0
685082	female	45	0
187075	female	72	0
436504	male	78	0
267863	male	88	0
649052	male	34	0
508592	male	56	0
685642	male	52	0
529157	male	73	0
428077	female	78	0
708941	male	22	0
705916	male	68	0
701205	male	41	0
702989	female	57	0
551391	male	71	0
604250	female	48	0
336142	female	82	0
688317	female	56	0
709261	male	42	0
706268	male	65	0
485663	female	68	0
675195	male	31	0
699049	female	85	0
159113	female	68	0
564383	male	75	0
685741	male	64	0
690486	female	73	0
441158	male	51	0
690740	male	65	0
709599	male	46	0
471595	female	50	0
677065	male	66	0
690266	female	49	0
697533	female	71	0
606054	male	54	0
701530	male	39	0
707240	female	62	0
230223	female	55	0
692230	female	56	0
702108	male	53	0
691453	female	54	0
243744	male	85	0
6000981252	male	20	0
693988	male	45	0
691241	male	46	0
698336	male	42	0
667939	male	59	0
688180	male	65	0
445634	male	67	0
170549	male	70	0
474633	male	73	0
359052	female	63	0
707010	female	39	0
704319	female	68	0
216225	female	80	0
694044	male	62	0
619994	female	59	0
556150	male	58	0
38733	male	39	0
458443	male	57	0
619995	female	58	0
630698	male	35	0
517490	male	63	0
708976	female	60	0
669320	female	58	0
691795	male	27	0
691795	male	27	0
266997	male	60	0
702560	female	40	0
96019422	male	38	0
447688	male	68	0
416674	male	68	0
692932	female	62	0
694887	male	74	0
451042	female	62	0
688773	male	36	0
533692	male	55	0
704703	female	32	0
542585	male	55	0
499862	male	61	0
539981	female	60	0
503280	male	78	0
123359	female	85	0
509840	male	64	0
472534	male	67	0
672137	female	51	0
601072	female	54	0
614479	female	54	0
483118	male	68	0
689921	male	67	0
485012	male	65	0
667900	female	64	0
237090	male	46	0
687737	female	58	0
695952	male	69	0
99042293	male	83	0
6211010049	male	53	0
699147	female	74	0
705199	female	50	0
570421	male	57	0
700135	male	66	0
498769	male	63	0
606827	male	63	0
483550	female	62	0
705028	female	62	0
686599	female	63	0
697425	female	81	0
708248	female	41	0
404589	female	24	0
690674	male	49	0
704968	female	42	0
645658	female	54	0
696265	male	35	0
667252	female	72	0
596299	female	52	0
700530	male	68	0
689282	female	73	0
482059	female	75	0
510965	male	81	0
677223	female	83	0
650101	male	60	0
600822	male	42	0
511957	male	44	0
689187	female	53	0
373455	female	59	0
172190	female	53	0
640943	male	35	0
688375	male	48	0
614953	male	56	0
466433	female	68	0
445990	female	64	0
705824	male	46	0
691094	female	62	0
571492	male	80	0
685929	male	65	0
616665	female	67	0
695151	male	65	0
691150	male	28	0
245904	male	50	0
600650	female	51	0
462644	male	57	0
708708	male	53	0
703737	male	53	0
682292	male	51	0
698904	male	53	0
615886	male	68	0
701050	male	62	0
347483	male	70	0
690306	male	43	0
693165	male	34	0
310151	male	51	0
6000990294	male	27	0
695040	male	39	0
6604040002	female	49	0
617228	female	63	0
648033	female	63	0
648033	female	63	0
678804	male	66	0
620198	male	57	0
691393	female	28	0
40269	male	30	0
685024	male	74	0
479803	female	69	0
502472	female	73	0
602039	female	49	0
376786	male	58	0
583196	male	23	0
583375	female	76	0
710088	male	64	0
561192	male	68	0
696096	female	80	0
639057	female	56	0
571359	female	35	0
586063	male	33	0
501267	female	63	0
319652	male	68	0
709045	male	69	0
696237	male	69	0
448918	female	75	0
681631	male	75	0
184530	female	57	0
477609	male	56	0
646325	female	63	0
678177	male	44	0
703397	female	57	0
696241	female	48	0
546408	male	35	0
575050	male	45	0
696028	female	52	0
688245	male	55	0
471721	male	86	0
530003	male	44	0
579624	female	54	0
700835	male	62	0
603340	male	39	0
499268	male	50	0
603535	male	62	0
706315	female	57	0
694217	female	70	0
322884	female	85	0
699834	male	62	0
473244	female	78	0
530431	male	51	0
653665	male	53	0
634424	male	43	0
415352	male	44	0
636212	male	46	0
252493	male	55	0
483957	male	58	0
693788	female	32	0
592781	male	40	0
706358	female	58	0
676765	male	49	0
692113	male	42	0
418691	male	77	0
684435	male	58	0
692388	male	63	0
707969	female	31	0
598650	male	60	0
698908	male	71	0
692061	female	40	0
685332	female	56	0
706255	male	71	0
648390	male	51	0
590942	male	59	0
154355	male	66	0
513512	female	67	0
698531	male	66	0
697612	male	66	0
508206	female	72	0
330008	male	49	0
591657	male	57	0
697435	female	52	0
695610	female	65	0
691105	female	45	0
519918	male	53	0
697085	female	55	0
453437	female	74	0
572573	female	66	0
696963	male	77	0
709572	male	26	0
696446	male	50	0
695505	male	76	0
547161	male	41	0
655528	male	42	0
691732	female	78	0
6000191142	male	27	0
698844	female	61	0
689678	male	67	0
503954	female	60	0
693645	male	52	0
689959	male	71	0
709263	male	63	0
680074	male	52	0
685902	male	63	0
7703010002	female	39	0
552596	male	42	0
417826	female	89	0
534333	male	38	0
700641	female	66	0
536601	female	71	0
688620	male	42	0
709875	female	62	0
6000984035	male	32	0
702765	female	77	0
690463	male	55	0
381643	male	84	0
689894	female	69	0
704391	male	51	0
701627	female	25	0
707403	female	53	0
688231	female	77	0
334561	male	68	0
524316	male	76	0
629319	female	76	0
688735	female	68	0
498696	female	60	0
496848	female	60	0
609225	male	44	0
692158	female	67	0
700340	female	54	0
704662	male	53	0
694424	female	57	0
272693	female	71	0
8204290602	female	34	0
592725	female	23	0
167868	male	79	0
594738	male	50	0
2606	male	38	0
698903	female	76	0
688065	female	69	0
602342	male	58	0
432131	female	68	0
643660	female	61	0
687156	male	28	0
200667	female	83	0
456065	male	76	0
687626	male	61	0
410715	male	71	0
415734	male	42	0
695934	female	22	0
707904	female	65	0
685009	male	68	0
570255	female	34	0
604651	male	53	0
449093	male	64	0
2806010004	female	87	0
589084	female	72	0
702806	male	24	0
704232	male	61	0
348701	male	98	0
559562	male	74	0
535367	female	65	0
699946	female	55	0
700177	male	42	0
501154	female	55	0
587949	female	82	0
664036	female	58	0
634270	female	64	0
696625	male	52	0
708920	male	48	0
710276	female	74	0
189728	male	53	0
599309	male	63	0
708646	female	31	0
256163	female	66	0
466618	female	12	0
387938	male	66	0
561352	male	45	0
288505	male	50	0
687310	female	63	0
478382	male	65	0
149619	female	56	0
522412	female	53	0
436138	male	47	0
551630	male	57	0
686881	male	88	0
552123	male	64	0
319945	female	50	0
564421	female	61	0
429176	male	51	0
640422	male	45	0
481332	male	62	0
659928	female	35	0
470257	male	50	0
448782	female	87	0
570987	male	32	0
688322	female	45	0
534739	male	37	0
701800	female	31	0
631027	male	66	0
690304	female	46	0
374000	female	80	0
537573	male	57	0
537972	male	67	0
703656	female	14	0
659419	male	64	0
697944	female	23	0
168167	male	55	0
8603280901	male	29	0
636267	male	52	0
689865	male	68	0
302838	male	87	0
687462	male	67	0
709906	female	71	0
349662	female	64	0
708173	female	53	0
358394	female	51	0
567967	male	85	0
687651	female	62	0
694541	male	77	0
561745	female	32	0
693257	male	19	0
585404	male	62	0
475851	male	65	0
693941	female	69	0
693162	female	54	0
709154	male	32	0
707627	male	39	0
710117	female	54	0
364443	female	63	0
676698	female	63	0
549488	female	75	0
585104	male	69	0
70185	female	75	0
3407080002	female	81	0
670523	female	49	0
437514	male	56	0
709326	male	51	0
690792	female	62	0
488725	male	78	0
703833	female	55	0
385658	female	64	0
487252	female	75	0
444658	female	71	0
263249	female	58	0
697197	female	67	0
704221	female	70	0
355989	female	52	0
592429	male	46	0
698082	male	47	0
699728	male	43	0
668353	male	46	0
546846	male	57	0
639556	male	45	0
710512	female	62	0
690935	male	43	0
657366	male	60	0
116889	male	53	0
685254	male	46	0
697878	female	48	0
609641	female	52	0
97005687	male	29	0
175274	male	55	0
513349	female	81	0
501520	male	56	0
707731	male	36	0
647456	male	52	0
686221	male	69	0
704687	male	30	0
12215	male	32	0
558993	female	30	0
556343	male	60	0
634878	male	40	0
695922	female	67	0
709720	male	54	0
523314	female	58	0
698015	male	61	0
703376	female	55	0
8007010905	male	35	0
552040	male	47	0
709676	male	34	0
699102	female	66	0
195198	male	76	0
499183	female	65	0
681419	female	71	0
241689	female	57	0
412267	male	51	0
149866	male	78	0
604963	male	64	0
709044	male	52	0
183496	male	53	0
538631	female	78	0
709216	male	72	0
478591	male	73	0
706292	male	40	0
708773	male	47	0
229672	female	53	0
702351	male	48	0
648938	female	76	0
166391	female	86	0
681955	male	59	0
600821	male	55	0
422275	male	57	0
696106	male	35	0
700484	male	51	0
689382	female	80	0
696040	female	60	0
305059	male	63	0
703177	male	69	0
570369	female	30	0
281495	female	59	0
707301	male	51	0
685188	male	57	0
395901	female	73	0
692566	male	12	0
630764	male	63	0
572999	female	53	0
358656	female	61	0
433553	male	58	0
691081	female	26	0
441675	female	72	0
542717	female	60	0
561661	male	62	0
462061	female	28	0
661976	male	41	0
691626	male	52	0
697383	female	70	0
706632	female	39	0
685506	female	62	0
702949	female	9	0
540362	male	66	0
355399	female	76	0
665396	male	51	0
687977	male	52	0
5810300002	female	56	0
694825	male	56	0
403670	male	57	0
704532	female	83	0
639664	male	65	0
686307	female	52	0
709894	female	52	0
414661	female	54	0
337291	female	78	0
684458	male	58	0
690897	male	52	0
693913	female	63	0

[truncated: 8 more sheets: Neurology, Nephrology, Gastroenterology, Cardiovascular, Hematology, Rheumatology, Oncology, ICU]
