# Supplementary material for: Candiduria in hospitalized patients: an investigation with the Sysmex UF-1000i urine analyzer
Source: PeerJ. 2019 May 20;7:e6935. doi: 10.7717/peerj.6935 (PMC6532615; doi:10.7717/peerj.6935)
Supplement: Data S1 — This dataset including 4 files named A, B, C and D. (A) indicates the urine YLC counts in patients admitted in internal wards; (B) indicates the urine YLC counts in patients admitted in surgery wards; (C) indicates the performance of YLCs in screening candiduria, based on which we draw the ROC curve and determined the YLC cut-off value. (D) indicates risk factors and outcome of ICU patients with/without candiduria, N means No, Y means Yes. [file peerj-07-6935-s001.zip › raw dataset/B.xlsx]

## Sheet: Hepatobiliary
patient ID	gender	age (years)	YLC count
706610	female	56	1471.5
709207	female	51	230.1
705965	female	71	153.8
689328	male	84	89.5
694576	female	28	54.2
709892	female	25	51.1
633565	male	87	46.1
695594	male	59	45
617032	female	43	41.4
686254	female	45	35.7
696130	female	52	33.1
708466	male	48	29.6
693630	male	75	28.2
685408	male	80	25.4
683877	female	62	24.3
706433	male	67	24.3
709503	female	63	23.7
693630	male	75	20.8
580463	male	90	14.6
624911	male	41	14.1
695235	female	49	10.3
706061	female	28	0
703107	male	58	0
706509	female	77	0
502486	female	57	0
704589	male	59	0
693455	male	61	0
703874	male	33	0
618687	male	69	0
693325	female	57	0
690245	male	51	0
140701	female	52	0
299494	male	93	0
707584	female	16	0
698189	male	63	0
707030	female	29	0
697029	male	44	0
375881	male	67	0
704014	male	60	0
696507	female	50	0
687376	female	35	0
694789	male	36	0
704393	male	79	0
689588	female	82	0
699166	male	39	0
263083	male	47	0
699105	male	47	0
597249	male	78	0
705472	male	28	0
708897	male	50	0
96008272	male	19	0
137926	female	61	0
686091	female	57	0
246745	female	51	0
687957	male	77	0
4409010005	male	71	0
679859	female	66	0
694350	male	61	0
6000191151	male	41	0
706403	male	67	0
707911	male	54	0
695527	male	28	0
679783	female	52	0
708097	female	28	0
705141	female	73	0
688985	female	39	0
616556	female	55	0
189625	female	81	0
710255	male	58	0
687333	female	71	0
693503	female	56	0
649447	male	52	0
396697	male	87	0
709944	female	61	0
703853	female	64	0
694903	male	70	0
707525	female	36	0
686553	female	57	0
689308	female	74	0
700040	male	47	0
687025	female	84	0
409227	female	72	0
700744	male	57	0
408553	female	61	0
668764	female	52	0
686731	male	59	0
695018	female	70	0
691552	female	50	0
703563	female	52	0
686533	female	65	0
707580	female	66	0
694020	female	66	0
703288	female	22	0
702064	male	42	0
700502	female	63	0
685665	male	60	0
705600	male	52	0
689810	female	47	0
691211	male	74	0
707020	male	48	0
708312	male	67	0
702520	male	63	0
685500	female	59	0
497536	female	62	0
691002	female	64	0
700558	male	27	0
653897	female	39	0
699985	female	62	0
689978	female	81	0
467242	female	56	0
698925	female	69	0
688776	female	60	0
693771	female	70	0
693560	male	50	0
240362	male	50	0
697783	female	69	0
687622	female	63	0
673180	female	66	0
643409	female	83	0
688755	male	35	0
685202	female	56	0
692074	female	32	0
706082	male	68	0
697646	male	47	0
693697	male	51	0
706820	male	65	0
698863	male	69	0
708948	male	56	0
698757	female	76	0
696519	male	50	0
704146	male	45	0
703489	male	71	0
660515	male	38	0
401245	female	70	0
706044	female	51	0
691417	male	46	0
707752	male	40	0
693739	female	41	0
685385	female	59	0
709027	female	58	0
703365	female	61	0
688100	female	75	0
706486	male	75	0
688060	female	79	0
691851	male	81	0
320568	male	75	0
707637	female	67	0
685865	male	46	0
687886	female	34	0
686561	female	31	0
687620	female	82	0
704133	female	47	0
695936	female	73	0
688576	female	61	0
704947	female	81	0
37356	male	31	0
685044	male	48	0
688171	female	65	0
7712010013	male	38	0
701958	female	28	0
698389	female	77	0
603301	male	34	0
705684	female	43	0
702643	female	64	0
688334	female	58	0
705337	female	76	0
602235	male	69	0
709043	female	61	0
685631	male	51	0
664682	female	58	0
700855	male	75	0
699521	female	65	0
690215	male	67	0
690202	female	68	0
227736	female	79	0
355398	female	70	0
697573	male	68	0
699072	female	69	0
685834	male	85	0
696647	female	56	0
197668	male	87	0
672558	female	76	0
513353	male	78	0
687442	female	53	0
458118	male	47	0
703244	female	55	0
489463	female	67	0
709288	male	65	0
384316	female	40	0
688112	male	62	0
707573	female	63	0
706598	male	49	0
701516	male	71	0
708554	male	61	0
612840	male	37	0
695537	male	86	0
685067	male	32	0
707632	female	89	0
701754	male	70	0
707643	male	6	0
687832	female	47	0
686136	female	51	0
667799	male	83	0
704806	female	75	0
654471	male	67	0
583092	male	65	0
693421	female	66	0
544323	male	58	0
687309	male	37	0
692891	male	47	0
701839	male	67	0
687354	female	81	0
687816	female	66	0
684808	male	50	0
421930	female	51	0
702901	female	69	0
695684	female	48	0
710250	female	70	0
703693	female	39	0
688058	female	81	0
706690	female	60	0
687594	female	58	0
693761	male	88	0
699280	female	81	0
572838	male	61	0
706974	male	75	0
707524	male	44	0
6000191141	male	18	0
705953	female	70	0
689469	female	67	0
690210	male	68	0
693411	female	57	0
690754	male	73	0
690339	male	46	0
624089	female	43	0
706716	male	60	0
615564	male	77	0
697609	female	80	0
696098	male	66	0
701438	male	46	0
687695	female	66	0
691662	male	50	0
96069412	male	20	0
698770	male	51	0
710246	male	46	0
687339	male	64	0
510843	female	65	0
473525	female	53	0
699136	female	46	0
696806	male	63	0
689021	female	65	0
667765	male	30	0
158731	male	66	0
686961	male	84	0
96029535	male	18	0
696341	male	37	0
685695	female	61	0
676635	male	34	0
703542	female	70	0
598471	female	64	0
9901182020	male	86	0
709151	female	64	0
139144	female	67	0
689051	male	72	0
627580	male	48	0
707068	male	46	0
706538	female	40	0
678155	male	64	0
302222	male	47	0
699878	female	49	0
691923	male	61	0
646027	female	42	0
709816	male	45	0
697705	male	51	0
702661	female	42	0
696431	female	28	0
365778	female	60	0
650104	male	66	0
602902	female	52	0
97001806	male	34	0
687486	male	69	0
707041	male	57	0
706162	male	24	0
702620	male	44	0
330912	male	45	0
687796	female	53	0
688682	male	84	0
657944	female	90	0
395925	male	48	0
395925	male	48	0
694178	female	53	0
697865	female	32	0
691162	male	65	0
687058	female	64	0
593231	female	69	0
704366	male	77	0
705248	male	74	0
705465	male	53	0
701398	female	64	0
615014	female	30	0
699362	female	45	0
698803	female	46	0
693278	male	60	0
327929	male	53	0
707070	male	46	0
707973	male	67	0
702071	male	49	0
575801	female	48	0
686107	male	74	0
490477	female	53	0
698928	female	56	0
699516	female	72	0
691210	female	50	0
701757	female	61	0
707979	male	30	0
697227	female	64	0
703456	female	44	0
690938	male	52	0
709813	male	58	0
708139	female	54	0
706543	female	64	0
693691	male	55	0
687922	female	88	0
679148	female	78	0
709161	male	56	0
686421	female	62	0
706968	female	62	0
690555	female	47	0
702102	female	43	0
694556	male	60	0
521765	female	63	0
703146	male	62	0
698410	female	82	0
688287	female	64	0
710298	female	51	0
689077	female	68	0
686431	male	40	0
96069635	male	42	0
707704	female	62	0
698489	female	28	0
692956	female	56	0
694117	male	71	0
669575	male	61	0
691997	male	60	0
696998	female	60	0
695809	male	55	0
684833	female	68	0
680585	male	41	0
702906	female	56	0
8936	male	34	0
707009	female	66	0
695923	male	53	0
699333	male	39	0
706025	female	30	0
696919	male	37	0
691971	male	53	0
707508	female	8	0
466793	female	31	0
693861	male	56	0
700555	male	69	0
6001170052	male	39	0
687551	male	66	0
694617	male	63	0
702170	female	64	0
693315	male	45	0
647565	female	62	0
701169	female	62	0
695783	male	66	0
701321	male	69	0
72338	female	54	0
686919	female	55	0
695626	male	64	0
699970	female	85	0
174634	female	69	0
706593	female	56	0
705669	male	48	0
637285	female	50	0
259352	male	70	0
684846	female	47	0
699055	female	75	0
511608	female	70	0
689562	male	66	0
686113	male	76	0
677283	male	49	0
684257	male	58	0
686626	male	25	0
702588	male	23	0
492992	male	63	0
703764	female	67	0
709162	male	69	0
698329	male	38	0
707193	male	74	0
699506	female	60	0
697633	male	65	0
699965	female	68	0
690867	female	60	0
687568	female	51	0
709469	female	27	0
694241	male	51	0
691082	female	78	0
690763	male	59	0
691575	male	55	0
703979	male	42	0
697254	male	64	0
706881	female	58	0
700128	male	67	0
610585	female	48	0
685734	female	49	0
709790	male	40	0
686972	female	41	0
688002	female	56	0
698947	male	59	0
709142	female	60	0
699944	male	64	0
691768	female	76	0
685466	female	66	0
703064	male	45	0
708126	female	89	0
684802	female	63	0
686152	female	58	0
659725	female	60	0
705334	female	57	0
685818	female	65	0
685011	female	69	0
638887	female	76	0
400090	female	74	0
708771	female	81	0
693055	female	57	0
685917	female	29	0
697345	female	67	0
682744	male	74	0
706043	female	26	0
686552	male	63	0
688143	female	59	0
582148	female	69	0
697153	female	50	0
697534	male	68	0
703573	male	63	0
706286	female	59	0
691126	male	51	0
693009	female	65	0
700007	male	53	0
707613	male	58	0
704820	female	58	0
96085822	female	25	0
700171	female	40	0
585226	female	67	0
696643	female	52	0
698434	female	56	0
599135	female	27	0
615023	male	77	0
695174	female	65	0
698124	female	50	0
707975	male	68	0
696116	male	66	0
699230	male	76	0
542010	female	59	0
698134	male	64	0
689801	female	77	0
700543	female	65	0
699941	male	48	0
460281	male	64	0
696091	male	56	0
691458	female	54	0
6001010027	female	45	0
688379	female	50	0
701307	male	69	0
709698	male	76	0
610020	female	66	0
691679	male	29	0
7105010001	male	44	0
686319	female	30	0
96050833	male	27	0
702269	female	66	0
530293	female	73	0
96087319	male	18	0
709685	female	33	0
693293	male	31	0
700503	female	60	0
697820	male	78	0
688153	male	61	0
705025	female	73	0
709912	female	77	0
694821	female	72	0
700396	female	62	0
691858	male	52	0
694423	female	53	0
691595	female	77	0
687063	male	70	0
689622	female	46	0
427949	male	67	0
696043	male	79	0
705014	female	26	0
687888	male	65	0
274256	female	84	0
387529	female	54	0
96019956	male	20	0
688442	male	43	0
703455	male	52	0
571482	female	70	0
704026	male	88	0
710747	female	57	0
687697	female	67	0
345393	male	80	0
688829	female	56	0
96086197	male	18	0
698986	male	13	0
700283	female	26	0
674636	male	80	0
710095	female	55	0
515960	female	67	0
700336	male	62	0
685752	female	53	0
388594	male	66	0
663253	male	53	0
691665	female	83	0
709249	male	81	0
688530	male	64	0
96086984	male	41	0
456336	male	55	0
690143	female	48	0
542238	male	65	0
700079	male	64	0
705381	male	82	0
205279	male	71	0
691624	female	67	0
687838	female	72	0
702653	female	60	0
706619	male	65	0
694881	male	46	0
676181	male	63	0
684971	male	44	0
583107	male	43	0
705251	male	51	0
698996	female	53	0
697222	male	76	0
705285	female	66	0
555036	male	42	0
695738	female	40	0
699719	female	53	0
684976	male	51	0
692950	female	80	0
482307	male	40	0
704860	male	60	0
702457	male	60	0
709658	female	70	0
563226	female	68	0
685802	female	70	0
701952	male	39	0
690483	female	70	0
569604	female	46	0
687349	male	70	0
703515	female	60	0
687179	male	54	0
685844	male	58	0
687547	male	50	0
693374	female	73	0
706837	male	39	0
687402	male	61	0
690554	female	56	0
686371	female	62	0
699727	female	70	0
592141	female	89	0
710516	male	58	0
690524	female	81	0
669230	male	51	0
700231	male	74	0
703032	female	40	0
648287	male	64	0
700111	male	54	0
709359	male	61	0
667382	male	52	0
708562	female	48	0
595538	male	66	0
500413	male	78	0
707991	female	30	0
697259	male	56	0
692279	female	39	0
564768	male	74	0
685397	female	57	0
690733	female	42	0
700887	male	59	0
576355	female	30	0
709000	female	37	0
685619	male	52	0
710551	female	71	0
663444	male	70	0
310531	male	58	0
203088	female	58	0
693036	female	33	0
703276	female	28	0
691462	female	59	0
652977	male	64	0
705733	male	58	0
694308	female	68	0
703987	female	57	0
608602	female	69	0
691143	female	51	0
709368	male	87	0
682368	male	65	0
692670	male	61	0
96070523	female	55	0
708909	male	71	0
603262	female	62	0
631972	male	47	0
699131	female	27	0
693626	male	56	0
442305	female	77	0
252750	male	57	0
661976	male	41	0
683689	male	76	0
684809	female	51	0
705685	male	55	0
709530	male	45	0
682517	male	79	0
682640	male	61	0
707079	male	82	0
435945	male	63	0
692491	male	59	0

## Sheet: ENT
patient ID	gender	age (years)	YLC count
695080	female	19	992.6
709036	female	4	596.5
690386	male	29	400.4
710458	female	24	306.1
690561	female	3	173.5
703736	female	1	134.4
705005	male	32	131.5
709704	female	35	113.3
696827	male	6	108.4
7405290702	female	41	106.1
685788	male	65	87.1
699875	female	36	72.4
698503	female	52	58
708548	female	10	52.8
691954	female	52	46.8
709509	male	50	38.3
6000980824	male	19	23.3
429050	female	51	21
688522	female	72	10.2
688827	female	64	4.9
700178	female	29	0
704003	female	41	0
708094	female	55	0
693814	female	6	0
705032	female	39	0
693854	female	33	0
687409	female	32	0
678944	female	58	0
693190	female	3	0
696448	female	9	0
687500	female	1	0
703016	female	2	0
687548	female	28	0
690923	female	48	0
699561	female	8	0
708552	female	68	0
685162	female	44	0
707760	female	6	0
707712	female	48	0
452091	female	10	0
701023	female	72	0
694252	female	17	0
457323	female	38	0
694936	female	9	0
709865	female	63	0
706368	female	50	0
692991	female	3	0
691945	female	6	0
686127	female	58	0
697165	female	48	0
685372	female	3	0
704068	female	54	0
697764	female	34	0
705599	female	35	0
707138	female	36	0
685776	female	55	0
704072	female	68	0
708311	female	76	0
700683	female	70	0
674024	female	4	0
704277	female	11	0
689974	female	6	0
705192	female	47	0
148981	female	75	0
652779	female	27	0
695644	female	4	0
685478	female	31	0
698867	female	11	0
707741	female	16	0
687617	female	4	0
707250	female	34	0
262652	female	63	0
687544	female	58	0
700988	female	5	0
696158	female	12	0
707734	female	55	0
697788	female	7	0
689311	female	66	0
689159	female	4	0
659922	female	6	0
448346	female	70	0
703658	female	7	0
693686	female	60	0
695239	female	47	0
0097010654	female	22	0
697192	female	63	0
699534	female	25	0
693175	female	54	0
705164	female	66	0
705349	female	46	0
694743	female	11	0
693596	female	7	0
684964	female	4	0
699036	female	38	0
706675	female	46	0
694030	female	47	0
696430	female	48	0
700574	female	50	0
694853	female	62	0
708065	female	40	0
696635	female	63	0
696464	female	56	0
698357	female	34	0
708044	female	3	0
189948	female	87	0
695349	female	52	0
695829	female	2	0
701974	female	2	0
692616	female	9	0
705842	female	61	0
275479	female	52	0
446083	female	41	0
695678	female	11	0
692199	female	58	0
674151	female	68	0
639566	female	19	0
694236	female	29	0
0096004842	female	21	0
708267	female	61	0
688163	female	67	0
709557	female	9	0
699546	female	29	0
542196	female	53	0
706665	female	28	0
709497	female	7	0
691638	female	52	0
689004	female	4	0
6000981269	female	76	0
0096020189	female	22	0
684928	female	2	0
699432	female	34	0
394555	female	38	0
709959	female	45	0
701520	female	60	0
685808	female	65	0
699788	female	57	0
700018	female	3	0
699547	female	5	0
708426	female	39	0
704950	female	18	0
596212	female	53	0
687855	female	60	0
698333	female	49	0
703622	female	56	0
510614	female	69	0
694824	female	17	0
704837	female	56	0
708051	female	13	0
705163	female	10	0
0097006019	female	22	0
688084	female	17	0
703318	female	4	0
684664	female	63	0
695681	female	41	0
710207	female	55	0
709020	female	3	0
708031	female	6	0
708168	female	37	0
705431	female	3	0
690965	female	3	0
692695	female	4	0
704279	female	52	0
694238	female	51	0
699375	female	58	0
700299	female	5	0
708313	female	66	0
685199	female	26	0
355562	female	67	0
645054	female	2	0
708062	female	61	0
704085	female	37	0
410903	female	72	0
704158	female	43	0
685061	female	67	0
708872	female	20	0
691554	female	4	0
697542	female	7	0
705942	female	42	0
555287	female	53	0
705579	female	53	0
701311	female	4	0
707102	female	6	0
696302	female	42	0
685785	female	64	0
685063	female	67	0
698280	female	51	0
706689	female	45	0
419199	female	17	0
705056	female	44	0
704137	female	3	0
688514	female	52	0
709042	female	33	0
0099042822	female	33	0
710183	female	42	0
707253	female	37	0
685151	female	40	0
690687	female	20	0
707947	female	5	0
702192	female	6	0
707537	female	60	0
685140	female	16	0
694865	female	10	0
616900	female	23	0
515692	female	37	0
701389	female	21	0
687614	female	56	0
686885	female	55	0
696897	female	51	0
688234	female	3	0
696598	female	40	0
390340	female	58	0
703554	female	58	0
534786	female	65	0
708784	female	30	0
700827	female	4	0
692174	female	55	0
710016	female	35	0
687717	female	4	0
692056	female	1	0
707058	female	4	0
707058	female	4	0
690941	female	1	0
710087	female	42	0
706594	female	16	0
690986	female	22	0
709907	female	13	0
706591	female	4	0
684454	female	63	0
706431	female	7	0
691227	female	28	0
710537	female	34	0
706027	female	48	0
710558	female	2	0
689243	female	63	0
693390	female	46	0
687444	female	8	0
687334	female	46	0
707735	female	40	0
692117	female	67	0
696729	female	5	0
569825	female	74	0
569825	female	74	0
257449	female	53	0
704054	female	50	0
692257	female	4	0
693610	female	31	0
688381	female	2	0
687562	female	35	0
699285	female	62	0
704683	female	31	0
687000	female	45	0
699060	female	28	0
701359	female	53	0
699043	female	44	0
695821	female	9	0
416922	female	38	0
656516	female	36	0
691366	female	2	0
709098	female	8	0
703769	female	69	0
641066	female	17	0
706299	female	19	0
701125	female	66	0
701125	female	66	0
701125	female	66	0
702753	female	57	0
706707	female	50	0
692964	female	46	0
454405	female	68	0
444884	female	39	0
612564	female	29	0
692345	female	37	0
695604	female	4	0
701032	female	45	0
703074	female	32	0
704928	female	51	0
709651	female	62	0
699493	female	62	0
598295	female	4	0
693954	female	11	0
702936	female	53	0
703566	female	46	0
690854	female	5	0
689006	female	4	0
694646	female	42	0
708201	female	47	0
704978	female	60	0
690691	female	66	0
707600	female	17	0
692572	female	46	0
690422	female	49	0
0096020105	female	21	0
685787	female	55	0
709842	female	3	0
707430	female	46	0
705822	female	66	0
704104	female	63	0
687104	female	32	0
695700	female	46	0
684754	female	46	0
692763	female	74	0
699274	female	6	0
697510	female	15	0
710718	female	32	0
615817	female	81	0
704811	female	60	0
686712	female	65	0
707185	female	63	0
3405010002	female	81	0
693167	female	7	0
688230	female	30	0
684911	female	12	0
704685	female	1	0
693960	female	6	0
710534	female	66	0
6603179004	female	49	0
695669	female	44	0
697109	female	36	0
708373	female	37	0
685655	female	52	0
579969	female	69	0
706884	female	25	0
698845	female	33	0
706071	female	2	0
685284	female	9	0
703869	female	30	0
685189	female	57	0
697704	female	45	0
708541	female	5	0
691253	female	6	0
701244	female	29	0
639166	female	10	0
687672	female	62	0
697726	female	19	0
701817	female	5	0
696683	female	3	0
693764	female	6	0
705137	female	48	0
678640	female	58	0
704944	female	53	0
706243	female	73	0
693254	female	51	0
697924	female	61	0
692399	female	60	0
695713	female	10	0
709120	female	52	0
704867	female	55	0
0096069410	female	21	0
691658	female	21	0
708199	female	70	0
692607	female	9	0
694051	female	3	0
701060	female	43	0
700109	female	5	0
710017	female	33	0
700567	female	61	0
709367	female	49	0
705279	female	67	0
704404	female	63	0
710740	female	74	0
693849	female	42	0
710118	female	55	0
709407	female	66	0
710061	female	3	0
706736	female	43	0
684884	female	56	0
574653	female	53	0
686877	female	52	0
701155	female	38	0
494694	female	52	0
692835	female	56	0
706887	female	81	0
697225	female	24	0
595659	female	37	0
360219	female	63	0
685427	female	40	0
689297	female	52	0
691534	female	46	0
675486	female	34	0
707699	female	52	0
691829	female	59	0
685668	female	78	0
699244	female	58	0
688712	female	26	0
709849	female	5	0
687066	female	59	0
695652	female	68	0
542903	female	52	0
705170	female	63	0
0096054005	female	3	0
703206	female	2	0
710307	female	77	0
685828	female	51	0
705286	female	57	0
428867	female	41	0
685005	female	11	0
705000	female	44	0
686184	female	36	0
707032	female	5	0
697602	female	12	0
0099007640	female	11	0
704053	female	3	0
280485	female	65	0
689651	female	33	0
692886	female	26	0
691601	female	7	0
702389	female	3	0
688329	female	3	0
705402	female	4	0
685145	female	65	0
695675	female	21	0
0096008156	female	85	0
697617	female	3	0
705883	female	37	0
694162	female	26	0
685334	female	6	0
691016	female	7	0
685880	female	14	0
692506	female	49	0
692746	female	35	0
708761	female	63	0
689935	female	64	0
707940	female	36	0
524760	female	59	0
704979	female	53	0
699842	female	60	0
690591	female	2	0
689539	female	60	0
693064	female	30	0
338819	female	68	0
700012	female	1	0
703553	female	2	0
704550	female	2	0
686385	female	33	0
707686	female	38	0
685034	female	53	0
687092	female	65	0
697284	female	49	0
706936	female	52	0
693142	female	60	0
704571	female	61	0
691991	female	46	0
708395	female	28	0
704002	female	2	0
708475	female	53	0
706096	female	2	0
686726	female	38	0
691413	female	81	0
0096084702	female	21	0
696793	female	47	0
702585	female	3	0
704087	female	3	0
705959	female	11	0
703670	female	5	0
702656	female	53	0
377840	female	65	0
697932	female	79	0
688425	female	56	0
685129	female	28	0
702368	female	3	0
708441	female	59	0
697563	female	29	0
709647	female	56	0
693261	female	85	0
698010	female	53	0
325609	female	53	0
689494	female	48	0
0097003751	female	26	0
708582	female	6	0
710400	female	6	0
0096015785	female	22	0
695621	female	53	0
708034	female	48	0
691880	female	4	0
697996	female	5	0
700759	female	2	0
709581	female	27	0
694042	female	53	0
688246	female	5	0
700295	female	3	0
701735	female	3	0
690379	female	11	0
709160	female	22	0
690960	female	6	0
696698	female	34	0
688724	female	61	0
706172	female	58	0
687727	female	63	0
697054	female	50	0
696612	female	51	0
706385	female	52	0
0096067316	female	22	0
705336	female	4	0
702267	female	20	0
710508	female	30	0
708703	female	71	0
702274	female	46	0
695801	female	43	0
700087	female	58	0
691986	female	50	0
686012	female	5	0
559455	female	53	0
692956	female	56	0
705183	female	29	0
692090	female	40	0
687965	female	61	0
701094	female	40	0
703582	female	4	0
704868	female	5	0
685288	female	63	0
708013	female	2	0
709030	female	55	0
7701130002	female	38	0
703559	female	37	0
702671	female	5	0
691806	female	62	0
646851	female	62	0
700482	female	53	0
701385	female	3	0
698634	female	20	0
493939	female	76	0
708150	female	1	0
695817	female	11	0
691820	female	51	0
168132	female	53	0
689989	female	2	0
700083	female	69	0
707195	female	65	0
696419	female	32	0
709706	female	5	0
702186	female	3	0
692729	female	60	0
0096068040	female	33	0
687763	female	31	0
685392	female	1	0
700220	female	42	0
701608	female	46	0
694319	female	27	0
702494	female	6	0
710397	female	13	0
149456	female	65	0
697697	female	57	0
704870	female	81	0
700780	female	61	0
697952	female	70	0
707836	female	37	0
705592	female	54	0
691979	female	60	0
707590	female	42	0
710822	female	36	0
690107	female	76	0
694575	female	27	0
704081	female	5	0
708873	female	30	0
709112	female	48	0
693394	female	9	0
416135	female	66	0
708604	female	24	0
692673	female	47	0
582551	female	51	0
710560	female	69	0
686510	female	5	0
709788	female	8	0
703261	female	9	0
704976	female	52	0
698815	female	40	0
699138	female	62	0
426694	female	59	0
709239	female	45	0
334659	female	65	0
698883	female	58	0
701368	female	82	0
701054	female	54	0
680517	female	52	0
705775	female	4	0
693123	female	3	0
699030	female	2	0
707887	female	57	0
708881	female	56	0
691634	female	50	0
685944	female	51	0
708851	female	2	0
705533	female	77	0
687011	female	42	0
698390	female	61	0
705119	female	67	0
685000	female	2	0
708575	female	2	0
708070	female	66	0
707663	female	46	0
695582	female	34	0
704859	female	7	0
6002180047	female	51	0
215224	female	59	0
696171	female	12	0
683330	female	32	0
695603	female	27	0
687324	female	53	0
690682	female	25	0
698092	female	48	0
299604	female	63	0
691386	female	79	0
688067	female	47	0
710723	female	4	0
687860	female	52	0
704636	female	39	0
707587	female	30	0
708833	female	41	0
710321	female	21	0
689875	female	8	0
685085	female	50	0
689014	female	35	0
710283	female	5	0
526680	female	63	0
688598	female	51	0
709099	female	50	0
698675	female	50	0
705839	female	25	0
691301	female	57	0
695609	female	45	0
706962	female	41	0
707764	female	37	0
701065	female	3	0
706488	female	3	0
690371	female	4	0
690567	female	24	0
687260	female	2	0
707847	female	2	0
692306	female	31	0
705741	female	63	0
688692	female	2	0
699549	female	33	0
295340	female	52	0
692559	female	49	0
707150	female	75	0
693301	female	72	0
634382	female	10	0
710166	female	8	0
702076	female	2	0
698210	female	48	0
702777	female	3	0
704572	female	6	0
703190	female	3	0
700663	female	3	0
698330	female	34	0
710795	female	51	0
701525	female	53	0
707908	female	13	0
697689	female	34	0
686011	female	38	0
694508	female	44	0
705048	female	2	0
685074	female	57	0
708181	female	15	0
522941	female	75	0
705902	female	65	0
689613	female	76	0
692502	female	2	0
688447	female	5	0
710532	female	49	0
705715	female	55	0
688092	female	33	0
694281	female	52	0
689890	female	6	0
638200	female	14	0
703319	female	2	0
373455	female	60	0
706807	female	32	0
685457	female	46	0
705038	female	21	0
420671	female	37	0
692902	female	15	0
695601	female	37	0
700818	female	3	0
708306	female	58	0
697391	female	13	0
687639	female	44	0
693359	female	5	0
696881	female	12	0
706801	female	12	0
709650	female	58	0
697206	female	10月	0
707134	female	66	0
694213	female	39	0
0096004599	female	40	0
442405	female	10	0
710134	female	63	0
710416	female	4	0
688947	female	57	0
705818	female	28	0
685997	female	46	0
282961	female	72	0
701066	female	3	0
696386	female	58	0
697490	female	30	0
707769	female	32	0
696433	female	35	0
702586	female	3	0
688737	female	4	0
698511	female	49	0
314573	female	45	0
710226	female	5	0
706166	female	63	0
699390	female	6	0
704689	female	2	0
703576	female	8	0
690846	female	4	0
693652	female	3	0
707826	female	42	0
619005	female	4	0
701598	female	42	0
587447	female	26	0
685690	female	51	0
707759	female	62	0
689090	female	35	0
692569	female	6	0
688080	female	52	0
694987	female	14	0
705624	female	30	0
654640	female	20	0
707763	female	7	0
687673	female	5	0
709851	female	7	0
692244	female	41	0
686944	female	56	0
689309	female	2	0
705892	female	2	0
703125	female	36	0
667620	female	34	0
710056	female	46	0
690121	female	14	0
413499	female	37	0
707205	female	50	0
700474	female	74	0
693221	female	4	0
706035	female	50	0
6000250060	female	27	0
709725	female	46	0
704037	female	1	0
391870	female	43	0
698732	female	4	0
703718	female	7	0
691538	female	4	0
704817	female	8	0
0096070370	female	23	0
689363	female	75	0
693665	female	30	0
685548	female	53	0
696745	female	35	0
710179	female	17	0
685237	female	57	0
693859	female	14	0
690896	female	7	0
695647	female	8	0
689906	female	61	0
698004	female	6	0
692220	female	44	0
705083	female	4	0
697794	female	63	0
685746	female	3	0
687192	female	62	0
0099016412	female	30	0
415695	female	61	0
212349	female	61	0
696492	female	49	0
627999	female	48	0
192170	female	46	0
708155	female	26	0
700070	female	62	0
707776	female	41	0
689153	female	64	0
709153	female	13	0
681798	female	6	0
707716	female	45	0
708856	female	31	0
704248	female	23	0
700445	female	43	0
695511	female	55	0
699264	female	68	0
422662	female	37	0
696739	female	28	0
694317	female	43	0
708857	female	59	0
707069	female	10	0
695207	female	65	0
704374	female	68	0
688527	female	67	0
298671	female	45	0
707467	female	28	0
703269	female	30	0
708634	female	8	0
699730	female	3	0
684974	female	57	0
706514	female	12	0
706565	female	76	0
710573	female	68	0
705066	female	65	0
690672	female	3	0
695557	female	11	0
696659	female	3	0
690378	female	3	0
692039	female	3	0
709243	female	30	0
2912280002	female	86	0
707506	female	16	0
692960	female	45	0
686177	female	50	0
701533	female	8	0
705211	female	69	0
703448	female	30	0
693589	female	55	0
699035	female	6	0
709427	female	57	0
680019	female	40	0
690036	female	57	0
694588	female	29	0
708241	female	38	0
691636	female	67	0
699405	female	28	0
0096071082	female	22	0
703556	female	56	0
690398	female	50	0
686611	female	35	0
692933	female	56	0
698927	female	53	0
0096036631	female	21	0
704579	female	5	0
699235	female	47	0
698667	female	2	0
698245	female	3	0
685887	female	2	0
697694	female	7	0
705721	female	63	0
466734	female	85	0
696452	female	33	0
706355	female	61	0
689003	female	58	0
706532	female	7	0
690725	female	66	0
705197	female	62	0
707491	female	64	0
701361	female	53	0
706428	female	57	0
708563	female	62	0
687819	female	60	0
706485	female	17	0
687171	female	56	0
699053	female	63	0
707620	female	47	0
675444	female	36	0
690179	female	6	0
705356	female	8	0
707770	female	44	0
709922	female	23	0
706270	female	49	0
701665	female	3	0
682846	female	56	0
708194	female	53	0
694859	female	45	0
704074	female	2	0
693435	female	56	0
692496	female	59	0
698850	female	6	0
693058	female	67	0
685239	female	53	0
701287	female	4	0
708163	female	66	0
692948	female	35	0
687048	female	44	0
698789	female	34	0
708938	female	38	0
699263	female	34	0
705843	female	50	0
700248	female	53	0
694156	female	7	0
686306	female	27	0
692598	female	66	0
689167	female	29	0
689984	female	58	0
264446	female	70	0
702024	female	3	0
526117	female	72	0
703194	female	45	0
686141	female	31	0
704520	female	66	0
413551	female	38	0
374400	female	50	0
684999	female	28	0
698796	female	30	0
690167	female	6	0
608755	female	2	0
694676	female	11	0
706169	female	52	0
701093	female	5	0
686878	female	40	0
705958	female	66	0
706444	female	27	0
708668	female	14	0
696586	female	46	0
690866	female	10	0
650211	female	5	0
700969	female	3	0
706052	female	4	0
077320	female	78	0
701441	female	25	0
699154	female	34	0
705576	female	20	0
688544	female	5	0
695865	female	7	0
709067	female	55	0
691040	female	56	0
697752	female	40	0
709432	female	8	0
704899	female	5	0
688229	female	31	0
687059	female	68	0
704055	female	7	0
689933	female	2	0
702198	female	7	0
691861	female	21	0
708282	female	65	0
688262	female	32	0
631203	female	25	0
694025	female	36	0
696177	female	9	0
704354	female	4	0
708517	female	11	0
700706	female	41	0
706534	female	56	0
685540	female	58	0
704084	female	4	0
700471	female	22	0
710413	female	47	0
709056	female	53	0
456399	female	60	0
704033	female	34	0
705169	female	61	0
701394	female	4	0
440473	female	65	0
705607	female	78	0
700224	female	50	0
693159	female	45	0
691171	female	39	0
709061	female	1	0
580277	female	65	0
697006	female	41	0
706589	female	17	0
696546	female	1	0
707623	female	6	0
701355	female	38	0
701956	female	44	0
685060	female	25	0
322232	female	26	0
680076	female	60	0
706882	female	52	0
690470	female	50	0
227996	female	52	0
701279	female	33	0
701827	female	5	0
704099	female	27	0
688162	female	54	0
687848	female	49	0
695820	female	62	0
702938	female	30	0
693708	female	52	0
663817	female	42	0
686920	female	4	0
708251	female	7	0
708727	female	2	0
702639	female	4	0
704080	female	61	0
280337	female	36	0
708403	female	47	0
688543	female	54	0
707103	female	8	0
708332	female	5	0
705799	female	62	0
694744	female	64	0
691763	female	34	0
685144	female	28	0
691703	female	51	0
691422	female	29	0
544145	female	39	0
686479	female	6	0
687206	female	11	0
422388	female	67	0
530865	female	61	0
0096085830	female	22	0
322736	female	47	0
689144	female	42	0
702111	female	45	0
686150	female	30	0
704884	female	46	0
709152	female	59	0
654232	female	48	0
692119	female	5	0
689180	female	34	0
696432	female	45	0
699768	female	52	0
705145	female	54	0
6000770069	female	22	0
699822	female	4	0
0097000739	female	39	0
3412010010	female	80	0
705172	female	4	0
699880	female	27	0
697258	female	21	0
687488	female	20	0
687107	female	45	0
709110	female	2	0
706586	female	59	0
684213	female	52	0
703667	female	18	0
695627	female	4	0
707879	female	7	0
699403	female	3	0
704046	female	27	0
710057	female	6	0
708451	female	52	0
688740	female	3	0
701609	female	73	0
693323	male	47	0
694405	male	22	0
708706	male	23	0
708567	male	1	0
0096051335	male	4	0
693973	male	7	0
689155	male	5	0
706230	male	11	0
704285	male	36	0
693320	male	17	0
698214	male	29	0
6000192232	male	50	0
372315	male	70	0
568067	male	45	0
709904	male	9	0
648130	male	59	0
689736	male	64	0
694993	male	38	0
582043	male	4	0
707257	male	30	0
689707	male	48	0
693214	male	34	0
685829	male	67	0
626029	male	81	0
710234	male	9	0
696246	male	47	0
707170	male	6	0
705749	male	66	0
706812	male	10	0
700697	male	64	0
0096004344	male	27	0
8703130903	male	29	0
688573	male	29	0
704070	male	3	0
0096053875	male	21	0
705590	male	5	0
689193	male	4	0
707174	male	4	0
696453	male	6	0
685112	male	33	0
698736	male	58	0
703270	male	49	0
696339	male	23	0
697359	male	52	0
685729	male	34	0
670690	male	82	0
640125	male	25	0
693783	male	49	0
0098020161	male	21	0
640870	male	64	0
692906	male	29	0
692369	male	7	0
0097010972	male	19	0
702193	male	5	0
690670	male	18	0
685551	male	58	0
709592	male	6	0
531530	male	45	0
700528	male	70	0
701261	male	29	0
8204210901	male	34	0
709210	male	57	0
691531	male	3	0
708037	male	61	0
0096071730	male	19	0
532516	male	62	0
686187	male	4	0
671435	male	58	0
0000024450	male	28	0
680623	male	52	0
707484	male	12	0
693726	male	39	0
408744	male	35	0
700172	male	6	0
700339	male	17	0
694953	male	10	0
695776	male	5	0
693441	male	10	0
6002180049	male	50	0
692832	male	61	0
6000190232	male	30	0
704578	male	6	0
710585	male	70	0
690187	male	57	0
692976	male	40	0
705781	male	65	0
702971	male	25	0
708900	male	26	0
688561	male	6	0
705672	male	37	0
709799	male	9	0
704467	male	21	0
6000270023	male	31	0
685004	male	33	0
706516	male	18	0
6000190196	male	33	0
0096079025	male	21	0
690517	male	26	0
7412260001	male	40	0
0096071166	male	19	0
0096050673	male	27	0
709385	male	45	0
688301	male	3	0
702944	male	42	0
686170	male	12	0
0096079022	male	21	0
708514	male	63	0
693707	male	57	0
690321	male	55	0
338830	male	49	0
0098010531	male	26	0
699377	male	61	0
6000981445	male	21	0
688591	male	43	0
700537	male	20	0
708529	male	31	0
705660	male	37	0
707944	male	22	0
696155	male	9	0
690612	male	4	0
702725	male	50	0
657634	male	53	0
0096070127	male	20	0
708559	male	9	0
694854	male	73	0
689650	male	64	0
686386	male	50	0
709585	male	46	0
0096069551	male	26	0
700002	male	37	0
687166	male	33	0
671271	male	8	0
0099018202	male	47	0
687186	male	61	0
703257	male	3	0
710223	male	88	0
707490	male	16	0
709362	male	11	0
709802	male	6	0
697819	male	60	0
689218	male	53	0
709908	male	50	0
710395	male	43	0
700296	male	13	0
0096070310	male	21	0
0096066702	male	21	0
0096067459	male	23	0
399518	male	50	0
697659	male	48	0
694233	male	79	0
0096057994	male	4	0
698351	male	76	0
705561	male	28	0
698902	male	39	0
690400	male	10	0
694668	male	54	0
7210010011	male	43	0
709493	male	45	0
692921	male	65	0
398407	male	34	0
706723	male	59	0
680990	male	69	0
6000191175	male	25	0
693698	male	39	0
703698	male	43	0
707714	male	23	0
706650	male	21	0
530367	male	10	0
691235	male	6	0
685715	male	16	0
706568	male	34	0
625386	male	4	0
695606	male	7	0
707248	male	59	0
686875	male	43	0
691144	male	59	0
694542	male	23	0
574539	male	75	0
0098020886	male	27	0
710053	male	27	0
709148	male	52	0
285894	male	25	0
700584	male	24	0
694672	male	7	0
697020	male	60	0
694420	male	22	0
704975	male	4	0
6001330014	male	19	0
690933	male	59	0
706698	male	9	0
685505	male	52	0
707464	male	21	0
708129	male	8	0
697722	male	21	0
695088	male	34	0
706695	male	13	0
438343	male	12	0
703710	male	63	0
704066	male	3	0
684300	male	12	0
689225	male	16	0
707276	male	19	0
6000191129	male	19	0
698075	male	46	0
701341	male	58	0
663283	male	61	0
692524	male	13	0
706597	male	46	0
685745	male	40	0
686169	male	47	0
0096071269	male	28	0
695705	male	10	0
702536	male	5	0
706365	male	14	0
685514	male	36	0
693194	male	42	0
697505	male	4	0
0096058358	male	20	0
694416	male	44	0
692198	male	29	0
0096002236	male	5	0
688524	male	17	0
707432	male	3	0
604092	male	5	0
395061	male	23	0
688542	male	3	0
699790	male	22	0
687167	male	5	0
689784	male	4	0
0096018988	male	19	0
0000040262	male	28	0
700824	male	7	0
702444	male	44	0
706572	male	27	0
708247	male	12	0
696154	male	37	0
689447	male	3	0
0097011602	male	18	0
698674	male	67	0
690228	male	64	0
702688	male	78	0
688578	male	42	0
695716	male	64	0
0097011645	male	22	0
0096086939	male	18	0
702667	male	48	0
707733	male	12	0
0096069848	male	20	0
698026	male	3	0
689156	male	34	0
708571	male	32	0
694623	male	58	0
362367	male	58	0
685152	male	48	0
698017	male	30	0
690372	male	48	0
710556	male	26	0
709066	male	35	0
6000370093	male	22	0
709345	male	14	0
0098021242	male	26	0
707608	male	55	0
687691	male	68	0
689662	male	61	0
692364	male	50	0
707483	male	10	0
707700	male	64	0
703082	male	53	0
697488	male	5	0
710771	male	52	0
705862	male	24	0
686996	male	26	0
706948	male	4	0
697751	male	57	0
695611	male	55	0
677947	male	56	0
705725	male	5	0
701899	male	37	0
706417	male	2	0
699152	male	59	0
704892	male	6	0
702795	male	5	0
685561	male	69	0
699519	male	7	0
707425	male	9	0
707728	male	62	0
702791	male	56	0
686445	male	29	0
685305	male	3	0
700125	male	48	0
685856	male	52	0
6000920081	male	35	0
687726	male	58	0
690312	male	27	0
690553	male	29	0
698273	male	34	0
697504	male	32	0
686226	male	5	0
692560	male	29	0
691672	male	41	0
694916	male	6	0
709318	male	57	0
703336	male	2	0
0096051401	male	32	0
691927	male	4	0
0096068828	male	22	0
707089	male	14	0
693608	male	50	0
696715	male	11	0
705745	male	8	0
674543	male	82	0
706585	male	48	0
700819	male	59	0
689673	male	35	0
505681	male	9	0
707774	male	55	0
694124	male	26	0
689001	male	40	0
689506	male	34	0
0096003168	male	25	0
710293	male	59	0
462558	male	66	0
229471	male	89	0
693944	male	4	0
701904	male	52	0
705549	male	67	0
705082	male	4	0
706326	male	11	0
685065	male	25	0
709586	male	44	0
706947	male	10	0
687989	male	65	0
696666	male	59	0
684812	male	46	0
0096019299	male	28	0
706426	male	13	0
709836	male	39	0
694609	male	66	0
699088	male	64	0
687849	male	14	0
705848	male	30	0
704186	male	4	0
0096086059	male	20	0
697931	male	55	0
0096002572	male	4	0
695645	male	8	0
707149	male	3	0
700123	male	51	0
709166	male	13	0
700192	male	35	0
693037	male	62	0
689152	male	35	0
6000981283	male	25	0
709867	male	52	0
700538	male	3	0
653459	male	5	0
687919	male	50	0
0096056699	male	22	0
698482	male	58	0
689173	male	54	0
333847	male	57	0
537655	male	51	0
705588	male	2	0
0096006476	male	19	0
670733	male	64	0
703646	male	42	0
705750	male	45	0
707288	male	50	0
699771	male	34	0
697998	male	62	0
129141	male	68	0
686589	male	27	0
0096001076	male	6	0
710295	male	6	0
698518	male	37	0
696129	male	8	0
0096069352	male	18	0
697493	male	6	0
6000984894	male	28	0
705355	male	52	0
705690	male	6	0
661672	male	4	0
700991	male	52	0
320275	male	70	0
0096084825	male	19	0
6000890328	male	27	0
7608010009	male	39	0
6000981172	male	22	0
682619	male	4	0
699777	male	58	0
0000012850	male	32	0
696449	male	45	0
703570	male	46	0
709442	male	34	0
706749	male	16	0
694673	male	29	0
704362	male	26	0
700710	male	68	0
702584	male	3	0
0096071178	male	23	0
706943	male	12	0
698252	male	51	0
692824	male	52	0
695791	male	56	0
372606	male	64	0
687603	male	40	0
0096052176	male	23	0
690345	male	39	0
703835	male	55	0
685038	male	5	0
709666	male	42	0
0096069351	male	20	0
0099008448	male	35	0
690284	male	57	0
709540	male	48	0
0096019004	male	19	0
689909	male	52	0
701911	male	53	0
708792	male	8	0
8408010701	male	31	0
695589	male	47	0
696159	male	30	0
686807	male	56	0
0096086650	male	22	0
704966	male	49	0
689220	male	4	0
691066	male	46	0
606489	male	61	0
689891	male	15	0
701056	male	51	0
705584	male	4	0
6000992278	male	37	0
708080	male	51	0
687944	male	12	0
638367	male	8	0
688586	male	25	0
691318	male	46	0
708654	male	11	0
686542	male	35	0
0096053322	male	20	0
0096071534	male	32	0
693121	male	53	0
689811	male	55	0
646670	male	13	0
646670	male	13	0
704257	male	45	0
6000190483	male	24	0
692160	male	57	0
521432	male	77	0
698507	male	63	0
0096086755	male	26	0
0097010218	male	20	0
688364	male	51	0
708269	male	43	0
188748	male	81	0
0096079948	male	24	0
687054	male	37	0
690565	male	51	0
702766	male	4	0
6000191103	male	19	0
699894	male	3	0
688315	male	70	0
707088	male	4	0
698195	male	45	0
693722	male	71	0
687003	male	14	0
709033	male	13	0
0000042397	male	34	0
688101	male	46	0
691167	male	57	0
691297	male	62	0
700586	male	35	0
706513	male	10	0
696370	male	70	0
684996	male	71	0
708446	male	53	0
6000920085	male	45	0
710540	male	53	0
511062	male	53	0
707777	male	40	0
699239	male	5	0
686244	male	48	0
704764	male	66	0
696705	male	58	0
688803	male	25	0
700653	male	7	0
699194	male	36	0
698335	male	36	0
6001060048	male	38	0
692085	male	51	0
696307	male	25	0
0000020851	male	32	0
685232	male	5	0
685857	male	22	0
6000911982	male	33	0
687714	male	42	0
687761	male	4	0
683761	male	71	0
709495	male	8	0
707957	male	6	0
707948	male	33	0
703063	male	74	0
707380	male	7	0
671263	male	40	0
687108	male	44	0
685377	male	3	0
685036	male	50	0
0098017342	male	33	0
566774	male	56	0
699262	male	57	0
397058	male	33	0
702946	male	29	0
695978	male	6	0
693545	male	7	0
448292	male	22	0
698366	male	39	0
701985	male	56	0
687951	male	7	0
706247	male	29	0
698673	male	53	0
473279	male	69	0
701024	male	75	0
708149	male	4	0
692068	male	4	0
709370	male	3	0
684773	male	10	0
607868	male	3	0
704333	male	3	0
704959	male	36	0
0000026735	male	29	0
697887	male	34	0
697554	male	6	0
0096057477	male	18	0
6000981301	male	19	0
702491	male	78	0
686162	male	62	0
0096051189	male	29	0
686939	male	18	0
688920	male	62	0
710736	male	39	0
0096010487	male	40	0
697891	male	16	0
691005	male	43	0
587216	male	79	0
689191	male	62	0
696767	male	42	0
581465	male	24	0
688087	male	62	0
705815	male	67	0
685648	male	53	0
697720	male	66	0
614759	male	4	0
700017	male	34	0
710169	male	11	0
697205	male	25	0
687060	male	50	0
693283	male	63	0
692968	male	4	0
689646	male	12	0
618534	male	71	0
687303	male	62	0
706576	male	2	0
710133	male	4	0
693372	male	28	0
694627	male	7	0
687468	male	27	0
693666	male	64	0
701690	male	45	0
706673	male	17	0
699356	male	52	0
689981	male	70	0
703861	male	62	0
707941	male	4	0
609712	male	17	0
0096053996	male	21	0
686936	male	4	0
686516	male	22	0
697741	male	69	0
710073	male	66	0
708185	male	60	0
701255	male	62	0
709323	male	40	0
704029	male	54	0
699353	male	46	0
690170	male	52	0
698072	male	12	0
706787	male	53	0
695661	male	30	0
691887	male	2	0
705899	male	2	0
695708	male	15	0
688344	male	5	0
704331	male	4	0
699250	male	67	0
494879	male	68	0
702652	male	9	0
698191	male	38	0
704440	male	37	0
692077	male	58	0
697403	male	87	0
688856	male	74	0
687247	male	66	0
701527	male	61	0
688072	male	74	0
706308	male	44	0
697687	male	7	0
701070	male	4	0
6000192976	male	39	0
705072	male	6	0
706901	male	44	0
696086	male	42	0
685048	male	63	0
685048	male	64	0
690515	male	45	0
709269	male	27	0
698794	male	2	0
691011	male	2	0
0096019444	male	32	0
694024	male	10	0
694630	male	8	0
691084	male	5	0
699750	male	24	0
698916	male	6	0
687057	male	51	0
695670	male	53	0
700119	male	42	0
701663	male	31	0
709652	male	37	0
694654	male	43	0
709582	male	34	0
696305	male	42	0
687152	male	64	0
706584	male	36	0
691388	male	28	0
704957	male	3	0
685487	male	43	0
688895	male	31	0
700982	male	32	0
704016	male	59	0
686737	male	28	0
686737	male	28	0
699040	male	31	0
0000590929	male	30	0
690909	male	61	0
230808	male	54	0
706920	male	48	0
0098017584	male	32	0
688816	male	59	0
701080	male	26	0
0310050601	male	12	0
708581	male	8	0
696288	male	55	0
708253	male	18	0
700821	male	2	0
687350	male	71	0
697649	male	1	0
690927	male	3	0
631140	male	20	0
695619	male	33	0
695795	male	34	0
706944	male	6	0
0096071252	male	22	0
344086	male	38	0
699292	male	47	0
704110	male	5	0
704004	male	6	0
687682	male	7	0
706670	male	44	0
705884	male	73	0
591713	male	6	0
688496	male	58	0
691006	male	9	0
0096068535	male	30	0
699980	male	42	0
693615	male	64	0
0097011508	male	23	0
0098023311	male	23	0
0096067308	male	20	0
6705010001	male	48	0
709569	male	64	0
698799	male	45	0
685209	male	23	0
707398	male	66	0
709034	male	4	0
697761	male	17	0
697641	male	52	0
689753	male	57	0
697936	male	48	0
709921	male	59	0
688243	male	60	0
689250	male	57	0
706186	male	53	0
0096019692	male	23	0
700786	male	54	0
0097011553	male	18	0
700934	male	26	0
690092	male	4	0
0099011061	male	10	0
688498	male	4	0
700298	male	4	0
706945	male	7	0
705105	male	21	0
143810	male	67	0
700718	male	69	0
693969	male	6	0
691681	male	34	0
692489	male	38	0
710421	male	6	0
0096010381	male	23	0
708164	male	18	0
630706	male	3	0
693573	male	9	0
696178	male	6	0
0096057875	male	18	0
687357	male	48	0
688894	male	2	0
492822	male	69	0
692067	male	43	0
692067	male	43	0
690735	male	62	0
702760	male	43	0
698849	male	39	0
684641	male	69	0
503033	male	37	0
705652	male	56	0
707823	male	68	0
700941	male	51	0
697436	male	10	0
703361	male	54	0
709029	male	28	0
688867	male	47	0
707610	male	27	0
677016	male	65	0
692018	male	46	0
693584	male	61	0
710408	male	10	0
689902	male	15	0
686027	male	52	0
6910190003	male	46	0
707594	male	5	0
686993	male	4	0
693673	male	53	0
7802050001	male	37	0
698530	male	37	0
0096054165	male	25	0
0096019950	male	17	0
689275	male	3	0
708072	male	62	0
684601	male	1	0
707874	male	60	0
682552	male	15	0
695796	male	26	0
690714	male	50	0
0096006798	male	24	0
0096051648	male	21	0
707886	male	39	0
692520	male	26	0
687935	male	69	0
710044	male	42	0
704276	male	40	0
0096020203	male	18	0
700440	male	3	0
295966	male	45	0
687123	male	13	0
0096085868	male	26	0
691346	male	13	0
686283	male	39	0
672127	male	52	0
693983	male	5	0
664441	male	35	0
710741	male	3	0
686998	male	60	0
699742	male	45	0
689687	male	45	0
705166	male	37	0
688068	male	61	0
0097002767	male	32	0
699168	male	4	0
704149	male	38	0
697771	male	36	0
6000980459	male	26	0
693015	male	9	0
6000981308	male	24	0
691838	male	6	0
695702	male	5	0
706206	male	7	0
704261	male	4	0
704598	male	33	0
685021	male	8	0
701508	male	2	0
699925	male	14	0
677315	male	3	0
699823	male	5	0
704932	male	22	0
685565	male	70	0
684859	male	29	0
693062	male	4	0
700105	male	43	0
691075	male	52	0
705182	male	27	0
568386	male	59	0
699898	male	53	0
690295	male	16	0
687184	male	35	0
700933	male	45	0
693312	male	34	0
704197	male	53	0
710473	male	38	0
699380	male	15	0
695007	male	7	0
696744	male	4	0
700816	male	4	0
710064	male	5	0
634039	male	11	0
706942	male	71	0
689455	male	49	0
697801	male	69	0
705943	male	18	0
703323	male	68	0
695710	male	32	0
707323	male	59	0
699796	male	29	0
699776	male	34	0
701332	male	13	0
0097011393	male	18	0
0096054673	male	3	0
0097011139	male	18	0
8205040905	male	34	0
704193	male	58	0
708494	male	49	0
688107	male	63	0
0096029513	male	22	0
694884	male	13	0
691999	male	34	0
689597	male	52	0
707720	male	65	0
693975	male	3	0
388902	male	58	0
699110	male	66	0
0096068889	male	17	0
706539	male	8	0
705378	male	2	0
689172	male	46	0
696402	male	64	0
705026	male	29	0
706060	male	47	0
697872	male	57	0
704325	male	56	0
177044	male	78	0
703941	male	28	0
691232	male	43	0
707962	male	48	0
323772	male	57	0
707188	male	43	0
623775	male	61	0
694159	male	6	0
707963	male	45	0
6000190239	male	29	0
704956	male	4	0
705935	male	38	0
0096069423	male	18	0
705449	male	56	0
650555	male	51	0
684990	male	36	0
699996	male	40	0
355718	male	45	0
709905	male	6	0
0096085719	male	19	0
694172	male	52	0
685369	male	57	0
709156	male	32	0
706389	male	14	0
708107	male	58	0
706074	male	3	0
6000191134	male	20	0
709681	male	48	0
560085	male	24	0
685486	male	50	0
704727	male	34	0
689458	male	26	0
685823	male	53	0
690480	male	4	0
687671	male	25	0
703168	male	37	0
691113	male	3	0
705479	male	25	0
698833	male	1	0
690192	male	52	0
8203080701	male	34	0
707057	male	34	0
689988	male	9	0
710148	male	51	0
695602	male	5	0
694669	male	30	0
703647	male	46	0
686649	male	47	0
6001620011	male	22	0
697501	male	69	0
696438	male	4	0
688194	male	22	0
708511	male	10	0
701236	male	67	0
706518	male	16	0
225754	male	54	0
694892	male	7	0
702172	male	66	0
0096069533	male	17	0
688223	male	56	0
695697	male	18	0
709234	male	8	0
704810	male	33	0
7610160001	male	39	0
706734	male	10	0
0096087225	male	22	0
686000	male	6	0
696903	male	29	0
703002	male	3	0
694600	male	52	0
706091	male	34	0
699496	male	74	0
583072	male	67	0
649966	male	10	0
704015	male	1	0
687474	male	3	0
706841	male	7	0
071371	male	83	0
708858	male	39	0
698926	male	20	0
710405	male	51	0
690907	male	33	0
691042	male	64	0
702703	male	39	0
485240	male	10	0
702894	male	57	0
699793	male	53	0
6000940350	male	21	0
689919	male	72	0
685650	male	45	0
707988	male	62	0
690122	male	42	0
0097006535	male	21	0
0096003262	male	19	0
0098015175	male	27	0
709873	male	51	0
688340	male	35	0
0096019081	male	19	0
709713	male	8	0
684811	male	45	0
269657	male	60	0
699122	male	65	0
706085	male	5	0
687632	male	57	0
6001200034	male	26	0
0096001187	male	4	0
700534	male	42	0
703248	male	57	0
704063	male	57	0
691976	male	3	0
699769	male	65	0
271429	male	74	0
705165	male	33	0
655118	male	6	0
694671	male	25	0
697966	male	62	0
704840	male	26	0
694138	male	4	0
689415	male	3	0
688584	male	55	0
703525	male	49	0
695766	male	44	0
696880	male	59	0
698656	male	6	0
687946	male	59	0
691440	male	17	0
677150	male	73	0
482908	male	49	0
699442	male	41	0
691085	male	29	0
[truncated: 805 more rows]

## Sheet: Orthopaedics
patient ID	gender	age (years)	YLC count
414494	female	90	10783.9
543220	male	76	5122.9
698685	female	61	1586.1
704794	female	73	1111.9
427621	female	75	361.8
710389	female	69	219.8
699279	female	85	195.1
690529	male	26	169
692344	male	68	113.9
216263	female	80	110.8
703493	male	77	96.2
650625	male	70	86.8
99047621	male	27	84.6
618014	male	59	67.6
690288	male	52	46.3
692363	male	50	44.3
433683	female	66	40
325107	female	64	26.9
693343	male	47	21.5
617704	female	47	16.8
689775	male	61	15.3
696132	female	51	12.7
689331	female	71	12.1
342736	female	89	6.1
696469	male	57	0
96069643	male	23	0
706528	male	52	0
705408	male	32	0
708627	female	69	0
98007356	male	29	0
710156	male	30	0
342761	male	47	0
697579	female	58	0
6001040052	male	35	0
96068625	male	18	0
702224	female	52	0
93407	female	77	0
691036	female	64	0
705013	male	37	0
96054988	male	19	0
697600	male	66	0
709186	female	86	0
705494	male	26	0
699677	male	52	0
699615	female	39	0
689464	male	39	0
702142	male	61	0
698550	male	35	0
706512	female	28	0
640481	male	61	0
405403	female	61	0
705694	female	78	0
97002254	male	29	0
675400	male	31	0
551348	male	82	0
691509	female	66	0
706919	male	17	0
689949	male	36	0
686787	male	70	0
485813	female	68	0
708490	male	31	0
440482	female	73	0
686247	male	47	0
704047	female	59	0
697818	male	44	0
690614	female	58	0
96069579	male	19	0
6602180001	male	50	0
690889	male	55	0
6211010047	male	53	0
6000981417	male	32	0
692684	female	86	0
478106	female	33	0
380891	female	78	0
704919	female	67	0
684965	male	61	0
686707	male	52	0
654970	female	75	0
695354	male	40	0
597102	female	61	0
691270	male	43	0
706182	female	70	0
701380	female	76	0
686948	female	58	0
96058632	male	23	0
696969	female	23	0
687501	male	72	0
695551	male	5	0
96085371	male	22	0
546088	female	44	0
690282	female	29	0
705134	female	54	0
96018850	male	19	0
685274	male	66	0
577652	female	44	0
710798	male	76	0
689578	female	57	0
119911	female	88	0
96085089	male	24	0
689227	male	31	0
97011231	male	17	0
708024	female	61	0
706664	female	62	0
703482	female	73	0
710006	male	67	0
686748	female	65	0
708879	male	60	0
96068959	male	21	0
96004572	male	35	0
701982	male	25	0
704516	female	83	0
689145	female	57	0
696576	female	72	0
696505	male	46	0
99041004	male	31	0
693090	female	41	0
698683	female	83	0
687566	male	87	0
703034	male	66	0
706440	female	63	0
698002	male	52	0
706810	female	66	0
224608	female	67	0
687636	female	68	0
697814	male	18	0
692032	female	64	0
445846	male	56	0
457239	female	73	0
268367	female	87	0
680034	female	47	0
145193	female	69	0
214177	female	56	0
353555	female	73	0
705474	female	69	0
694059	male	30	0
688858	male	77	0
673561	male	17	0
332669	female	66	0
96029673	male	22	0
704484	male	48	0
492959	female	63	0
691611	male	56	0
96019955	male	19	0
96019521	male	26	0
432433	male	66	0
693566	female	14	0
703462	male	22	0
694561	female	51	0
664408	male	60	0
661069	female	27	0
692959	male	43	0
622792	male	37	0
705100	female	48	0
708228	female	63	0
699973	female	57	0
6000980277	male	31	0
524414	female	67	0
98016442	male	30	0
690254	male	57	0
617117	male	55	0
660207	male	54	0
96067735	male	25	0
538150	male	62	0
686332	female	83	0
693957	male	34	0
695369	female	88	0
709429	female	56	0
688695	male	44	0
705103	male	20	0
6001330014	male	19	0
695822	male	3	0
709091	male	20	0
98016961	male	33	0
675961	female	60	0
97011254	male	18	0
97011254	male	18	0
698946	male	41	0
465622	male	73	0
357810	male	78	0
695107	female	56	0
690317	male	45	0
685667	female	47	0
614141	male	48	0
368467	female	66	0
686876	female	56	0
697544	male	12	0
96050264	male	27	0
696734	male	48	0
708159	female	66	0
707165	female	43	0
694269	female	36	0
707860	female	29	0
514703	female	76	0
536413	male	60	0
693899	male	37	0
581075	male	60	0
542231	male	78	0
699419	male	35	0
703028	male	53	0
701174	female	80	0
96006044	male	18	0
97011390	male	63	0
690272	male	46	0
96069148	male	22	0
414333	male	74	0
13474	male	32	0
703235	male	41	0
692589	male	51	0
146298	male	63	0
701518	female	73	0
700424	female	30	0
710419	female	65	0
699278	female	75	0
656318	male	77	0
642563	female	72	0
684469	male	6	0
695232	female	64	0
684814	male	37	0
593216	female	60	0
703711	female	59	0
96086144	male	17	0
46333	female	78	0
690731	female	68	0
699343	male	67	0
686891	male	57	0
98014036	male	27	0
686200	female	57	0
684722	male	69	0
686284	female	38	0
687806	female	61	0
645379	male	42	0
687263	male	43	0
342615	male	52	0
435508	male	74	0
693022	female	56	0
702778	male	34	0
692925	female	60	0
703754	female	79	0
693946	male	66	0
705898	female	54	0
687478	female	57	0
707943	female	49	0
685197	female	17	0
697567	female	50	0
377258	male	35	0
96019000	male	26	0
6000990538	male	22	0
684730	female	17	0
704258	male	27	0
689570	female	61	0
657552	male	24	0
704650	male	58	0
697018	male	47	0
707447	male	65	0
702340	male	47	0
593242	female	62	0
688164	female	59	0
650359	female	63	0
413572	male	73	0
96087412	male	18	0
97011304	male	21	0
97011687	male	19	0
569651	female	63	0
687096	male	62	0
695037	female	66	0
129473	female	94	0
703537	female	27	0
710150	female	28	0
687867	male	62	0
695982	female	40	0
97011417	male	19	0
683195	male	53	0
98021416	male	22	0
2805150002	female	87	0
708591	female	54	0
691275	male	37	0
706554	female	52	0
692887	female	35	0
309978	female	46	0
704658	female	58	0
6000980190	female	50	0
691461	female	48	0
485843	female	31	0
701668	female	50	0
694067	male	21	0
705452	male	29	0
320757	male	68	0
658044	male	84	0
687757	female	80	0
222044	female	48	0
689147	female	52	0
710809	male	42	0
707802	female	54	0
694731	female	45	0
709726	female	59	0
97011373	male	20	0
693109	female	62	0
612292	male	80	0
701412	male	68	0
690176	male	59	0
701575	male	81	0
8001010001	male	35	0
6001960011	male	23	0
705886	female	48	0
512677	female	50	0
701912	male	61	0
692284	male	12	0
702623	female	72	0
699924	male	57	0
687539	female	40	0
706352	male	53	0
656577	female	43	0
699413	male	67	0
383809	male	34	0
686991	female	54	0
698872	male	43	0
689599	male	50	0
688686	male	51	0
692193	male	28	0
694207	male	59	0
698792	male	36	0
96006476	male	19	0
636943	male	50	0
557941	female	58	0
96085275	male	22	0
702786	male	62	0
686229	female	69	0
685109	female	42	0
643693	male	24	0
634547	male	35	0
586430	female	43	0
693558	male	17	0
677347	male	42	0
703409	male	31	0
375423	male	58	0
96001288	male	21	0
586687	male	51	0
686945	female	65	0
704604	female	74	0
707980	female	63	0
698788	female	35	0
707156	female	68	0
96069504	female	71	0
706616	male	64	0
96058242	male	19	0
693180	male	1	0
694334	female	49	0
277304	female	51	0
96086180	male	19	0
705030	male	54	0
695452	male	59	0
478689	male	53	0
419826	male	93	0
6000980424	male	33	0
700669	male	21	0
3509010004	female	80	0
12804	male	34	0
699659	female	37	0
710282	male	53	0
96049855	male	27	0
690330	male	15	0
96058629	male	19	0
6110010002	female	55	0
706347	female	34	0
685875	female	47	0
692514	male	33	0
455652	female	79	0
96085928	male	20	0
463251	male	84	0
695919	male	44	0
705139	female	75	0
697549	female	57	0
704610	male	58	0
698310	male	51	0
313583	female	88	0
295732	male	73	0
6001310021	male	22	0
684828	male	51	0
98005598	male	27	0
694477	male	26	0
639417	male	64	0
700564	male	35	0
99044587	male	28	0
451541	male	67	0
709918	male	55	0
705500	female	43	0
706537	female	69	0
710494	male	20	0
688500	female	82	0
686189	female	88	0
690999	male	45	0
687522	female	53	0
696941	female	55	0
687441	female	79	0
96054256	male	21	0
682636	female	78	0
688297	female	60	0
677499	female	71	0
96086106	male	22	0
707852	male	63	0
701824	male	51	0
703214	male	69	0
594196	male	60	0
96019165	male	40	0
687100	male	51	0
481880	female	50	0
375828	male	42	0
694610	male	70	0
690301	male	27	0
687401	male	31	0
538665	female	75	0
700446	female	56	0
654180	male	42	0
534467	female	71	0
98022356	male	23	0
686109	female	55	0
622638	male	26	0
693530	male	66	0
694787	male	33	0
334753	male	83	0
128651	male	80	0
698559	male	23	0
695815	female	65	0
634620	female	64	0
685479	male	29	0
673167	female	60	0
688014	female	62	0
656241	male	32	0
694680	female	28	0
700789	male	13	0
553012	female	63	0
689523	male	46	0
20265	male	36	0
696092	female	55	0
700023	female	56	0
694378	female	70	0
705425	male	42	0
530409	female	85	0
684951	female	48	0
398303	female	41	0
696575	female	53	0
298321	female	69	0
657966	male	64	0
705695	male	28	0
619044	female	71	0
689203	male	40	0
96055654	male	19	0
697279	female	46	0
684035	male	28	0
693012	female	53	0
6000191166	male	22	0
401801	male	84	0
99044390	male	29	0
96019483	female	22	0
700681	female	66	0
690445	male	26	0
700814	female	59	0
331192	male	20	0
662635	male	61	0
98010261	male	25	0
705397	female	40	0
710114	male	59	0
699814	female	63	0
659073	male	32	0
689547	male	29	0
698198	male	66	0
697187	male	30	0
334532	male	42	0
690526	female	60	0
690794	male	59	0
700531	female	69	0
445291	female	50	0
96070009	male	23	0
687947	female	57	0
687239	male	20	0
6000981457	male	26	0
96070094	male	21	0
691193	male	59	0
696457	male	62	0
680025	female	36	0
685483	male	13	0
646163	female	14	0
681186	female	6	0
706492	male	23	0
695963	male	52	0
695414	male	53	0
696769	female	64	0
685032	female	56	0
697289	male	47	0
694208	male	39	0
698181	female	51	0
6000191021	male	33	0
480486	female	64	0
698446	male	54	0
699472	female	45	0
98022978	male	26	0
617614	male	75	0
705545	male	1	0
700206	female	54	0
687555	female	32	0
704028	male	52	0
506099	female	36	0
676243	male	48	0
96070590	male	24	0
684556	female	31	0
696170	female	59	0
694513	male	59	0
710768	female	49	0
703203	male	79	0
693120	male	52	0
689932	female	26	0
687829	female	49	0
693806	female	68	0
704001	female	56	0
708700	female	26	0
630429	female	61	0
686491	male	25	0
700049	male	3	0
698787	male	36	0
451606	female	82	0
694612	male	44	0
408146	female	79	0
709527	male	22	0
6000191141	male	18	0
287650	female	77	0
689000	male	62	0
391236	male	59	0
688897	male	50	0
698304	female	76	0
706088	male	54	0
700884	female	51	0
585998	female	38	0
614417	female	57	0
694272	female	55	0
689057	male	65	0
698140	male	58	0
689078	female	60	0
694043	male	42	0
668117	female	82	0
689724	male	57	0
523746	female	60	0
683199	female	19	0
685270	male	51	0
572202	male	71	0
685521	male	59	0
96087301	male	54	0
7109010014	female	44	0
702458	female	59	0
649308	female	57	0
690490	female	75	0
705456	male	43	0
96066807	male	20	0
99041065	male	49	0
695028	male	31	0
690058	male	28	0
567431	female	61	0
700421	female	46	0
687368	male	52	0
705666	female	62	0
673243	female	43	0
400536	male	16	0
684199	male	2	0
242860	female	82	0
594604	female	61	0
688266	female	54	0
97010633	male	21	0
6206030001	male	54	0
675479	male	81	0
673009	female	78	0
693392	female	76	0
699407	female	54	0
688141	female	22	0
645487	male	48	0
315819	female	59	0
96070124	male	22	0
701107	female	65	0
693768	male	45	0
679525	male	43	0
97011295	male	18	0
698929	female	51	0
644934	male	31	0
692497	male	66	0
701737	female	61	0
6000990541	male	20	0
690039	male	8	0
394319	male	13	0
690468	female	66	0
675264	female	68	0
693449	female	82	0
485339	male	80	0
661150	male	38	0
553663	female	57	0
708877	male	66	0
664691	male	78	0
563815	male	59	0
686859	female	47	0
686736	male	43	0
695967	female	63	0
352435	female	61	0
96019487	male	20	0
2908060002	female	86	0
694259	male	61	0
685218	female	51	0
690764	male	6	0
690361	male	35	0
96066708	male	27	0
705070	female	55	0
700351	female	47	0
366501	male	35	0
96058549	male	20	0
695911	female	49	0
289011	female	44	0
99018422	male	36	0
96019552	male	20	0
123563	female	96	0
699722	female	63	0
446434	female	63	0
325653	male	41	0
242524	female	90	0
705132	male	70	0
290062	male	84	0
707602	female	51	0
629444	female	54	0
693007	female	51	0
671152	male	39	0
696073	female	56	0
687564	female	63	0
348967	female	64	0
694052	male	52	0
96069530	male	20	0
688638	male	30	0
96019234	male	26	0
96056486	male	20	0
688000	female	47	0
706430	male	57	0
706318	male	50	0
689081	female	53	0
690087	female	54	0
698975	female	9	0
682812	male	53	0
669273	male	46	0
687515	female	59	0
688075	male	37	0
97005276	male	60	0
705555	male	62	0
686082	female	55	0
253541	female	90	0
708988	male	56	0
686670	male	49	0
217598	female	62	0
689496	male	34	0
693902	male	33	0
703657	female	39	0
696861	male	52	0
687044	male	80	0
688534	male	70	0
688277	male	31	0
694944	male	26	0
8312020901	male	32	0
687262	male	26	0
691623	female	27	0
691525	female	60	0
702641	female	60	0
697721	female	25	0
96054086	male	25	0
707424	female	63	0
635418	male	57	0
698012	male	66	0
699198	female	65	0
707715	female	50	0
96054542	male	18	0
699950	male	60	0
580601	male	53	0
709040	female	61	0
612860	female	73	0
690367	female	47	0
701507	male	32	0
96071590	male	21	0
706630	female	73	0
692543	male	36	0
698205	male	52	0
558306	male	58	0
668925	male	25	0
684368	female	57	0
36676	female	87	0
704330	female	59	0
696360	male	41	0
689711	male	75	0
6210120001	male	53	0
166488	male	59	0
97002767	male	32	0
708280	female	63	0
692327	female	74	0
686755	male	29	0
690280	male	50	0
96050649	male	21	0
96069732	male	20	0
700334	female	1	0
689110	male	52	0
98011279	male	23	0
691944	male	45	0
96069389	male	21	0
499764	female	81	0
704819	female	91	0
690401	male	49	0
680070	male	68	0
699559	male	66	0
694761	male	27	0
704356	male	25	0
672028	male	19	0
357370	female	67	0
230385	female	54	0
690584	female	43	0
690060	male	35	0
6000950199	male	20	0
687279	male	82	0
6000981329	male	37	0
694141	male	38	0
457788	female	87	0
687923	female	17	0
6108010005	male	54	0
705027	female	52	0
701411	female	77	0
691770	female	29	0
8611210907	male	28	0
691419	male	42	0
466696	male	47	0
697129	female	40	0
690467	female	51	0
647853	female	46	0
693112	male	61	0
697638	male	1	0
700149	female	52	0
685853	male	62	0
96070374	male	20	0
710523	male	33	0
690195	male	71	0
708822	male	58	0
6000985774	male	32	0
694664	male	17	0
696365	female	84	0
96071364	male	20	0
8610100907	male	29	0
690690	male	38	0
699761	male	48	0
632083	male	38	0
516632	female	41	0
696321	male	57	0
703398	male	25	0
709176	male	46	0
97005741	male	24	0
699414	male	26	0
697527	female	80	0
695074	male	30	0
6000981479	male	30	0
409318	female	58	0
702365	female	43	0
571652	male	43	0
2607040002	female	90	0
96052312	male	22	0
696700	female	55	0
96019052	female	21	0
687341	male	67	0
708546	female	48	0
705560	female	24	0
701622	female	61	0
710510	female	45	0
703630	female	31	0
658436	female	28	0
693321	female	55	0
703500	male	27	0
704411	male	11	0
704999	female	73	0
266453	male	85	0
442657	male	69	0
683613	female	53	0
696819	female	61	0
705331	male	17	0
704908	male	36	0
697357	female	48	0
409214	male	45	0
691743	male	53	0
685831	male	44	0
696244	female	56	0
700126	female	28	0
6000981368	male	20	0
704223	female	56	0
696592	female	73	0
701517	male	39	0
700365	female	37	0
688401	female	67	0
96007991	male	19	0
703589	male	56	0
96070907	male	18	0
615531	male	63	0
689791	male	18	0
691767	male	44	0
694160	female	44	0
697792	male	39	0
698228	female	53	0
685194	male	65	0
694065	male	55	0
704953	male	43	0
691895	male	64	0
96085827	male	20	0
686580	male	67	0
700086	male	33	0
96071282	male	21	0
96069284	male	23	0
696649	male	39	0
696943	female	69	0
96054830	male	18	0
701401	female	18	0
684862	male	55	0
705109	male	25	0
96070041	male	20	0
656969	female	86	0
698183	male	44	0
699839	female	47	0
96058223	male	23	0
678912	female	44	0
698932	female	59	0
608857	female	75	0
686001	male	46	0
686487	female	52	0
425654	female	70	0
96006819	male	21	0
96068542	male	18	0
699979	female	47	0
694983	male	52	0
646674	female	53	0
23879	female	88	0
6000981271	male	24	0
693647	female	63	0
688828	male	51	0
686914	male	68	0
96056856	male	18	0
697084	male	30	0
703328	male	35	0
706090	male	56	0
502949	male	49	0
699826	male	37	0
275355	female	80	0
688588	male	88	0
696961	female	9	0
99017051	male	25	0
698913	male	64	0
690300	female	78	0
97011445	male	23	0
692331	male	74	0
694593	male	21	0
8410240801	male	30	0
96003237	male	25	0
694728	male	39	0
688893	male	68	0
613894	female	63	0
9711140034	male	18	0
687889	male	58	0
689111	female	84	0
305879	female	47	0
702272	male	33	0
700037	female	48	0
466253	male	75	0
96085883	male	20	0
96058775	male	19	0
246571	female	42	0
687251	male	11	0
96051502	male	27	0
163028	female	83	0
7710060001	male	38	0
643591	male	62	0
215948	female	63	0
301066	male	79	0
96070098	male	17	0
702976	male	45	0
96084855	male	28	0
699398	male	3	0
619335	male	52	0
693555	male	65	0
688662	male	33	0
288214	female	48	0
697136	female	59	0
688819	female	65	0
686318	male	46	0
166158	female	82	0
706054	male	74	0
623201	male	62	0
693079	female	68	0
691185	male	25	0
96000651	male	23	0
537278	female	52	0
96003307	male	21	0
96085040	male	22	0
695223	male	30	0
560116	male	65	0
456592	female	85	0
415687	male	69	0
96085035	male	21	0
698498	female	65	0
689451	male	44	0
690737	male	11	0
688689	male	50	0
550803	female	65	0
691406	female	62	0
686960	male	59	0
690223	female	69	0
418213	female	42	0
694011	female	45	0
678212	male	3	0
493846	female	76	0
699334	female	42	0
692548	male	39	0
707905	male	43	0
12124	female	86	0
698352	female	56	0
709464	female	88	0
706633	female	51	0
96020410	male	21	0
700545	female	66	0
499175	female	45	0
96086154	male	16	0
97003752	male	37	0
6000980717	male	34	0
96020041	male	20	0
96071927	male	19	0
610501	female	45	0
690341	female	66	0
694401	female	32	0
698860	female	62	0
707541	male	56	0
701041	male	56	0
709259	male	59	0
707098	male	10	0
676926	female	25	0
620478	male	60	0
197548	male	64	0
702258	male	60	0
690776	male	57	0
707305	male	60	0
98025386	male	34	0
685130	female	38	0
96054164	female	34	0
690147	female	70	0
452723	male	78	0
694070	male	60	0
8904120905	male	26	0
691080	female	49	0
701825	male	28	0
586200	male	74	0
8207130901	male	34	0
688684	female	57	0
566953	female	81	0
645074	male	63	0
686015	male	48	0
703223	male	59	0
700004	male	3	0
415627	male	47	0
415878	male	57	0
703850	female	60	0
706737	female	63	0
685395	female	57	0
442336	female	36	0
690287	male	13	0
707583	male	16	0
701437	female	6	0
6001060014	male	36	0
708520	male	55	0
687019	male	41	0
705879	male	67	0
688644	female	59	0
700863	female	52	0
325692	male	47	0
682985	female	87	0
709962	female	53	0
181766	female	81	0
96068799	male	18	0
700367	male	53	0
97010876	male	19	0
6000191910	male	35	0
708584	female	42	0
3512230004	female	79	0
704568	female	64	0
685617	female	80	0
703307	male	26	0
700938	female	13	0
691908	female	52	0
707500	female	88	0
685108	female	67	0
689725	female	48	0
684711	male	56	0
700263	female	17	0
691978	male	35	0
685538	male	10	0
704009	female	57	0
708371	female	64	0
698162	female	42	0
687406	female	83	0
646813	male	81	0
7210010023	male	43	0
705523	female	65	0
695472	female	84	0
678248	female	5	0
686499	male	23	0
689636	male	18	0
96019120	male	20	0
698466	female	50	0
702388	female	80	0
445778	female	46	0
689349	male	63	0
694053	female	64	0
326455	male	65	0
688411	male	49	0
96053378	male	21	0
707685	male	16	0
532641	male	28	0
697548	male	56	0
708719	male	29	0
701042	female	64	0
663536	female	51	0
698179	female	57	0
646528	female	40	0
98025845	male	37	0
96070759	male	21	0
691129	female	59	0
694614	female	67	0
96085538	male	34	0
685027	male	59	0
7812010019	male	36	0
473944	male	53	0
686265	female	53	0
440640	female	57	0
708810	female	51	0
703218	male	61	0
615923	male	60	0
703675	male	56	0
702266	female	34	0
6000990458	male	30	0
685258	female	76	0
388652	female	69	0
384618	female	69	0
613104	female	59	0
701314	female	62	0
96054398	female	22	0
96087373	male	20	0
687281	female	64	0
578300	male	46	0
694081	male	45	0
696060	female	59	0
707155	female	19	0
633863	female	50	0
697565	male	33	0
693081	male	52	0
693892	male	61	0
698272	male	68	0
696638	male	57	0
66318	female	76	0
703614	male	29	0
7803010007	male	37	0
462703	female	72	0
694827	female	61	0
706047	female	59	0
511657	female	79	0
207128	female	57	0
682727	female	81	0
705520	male	35	0
706519	male	49	0
667371	male	39	0
27922	female	82	0
550900	male	71	0
709956	male	53	0
98015757	male	45	0
708061	female	57	0
691682	male	61	0
506922	male	29	0
220335	female	52	0
6000990294	male	27	0
700160	female	67	0
700372	male	49	0
698449	female	56	0
689633	male	28	0
230532	male	64	0
687630	female	64	0
709786	female	52	0
709917	male	31	0
665505	female	76	0
96070284	male	21	0
647867	male	67	0
551744	female	26	0
694071	female	67	0
96087001	male	20	0
486544	female	52	0
696427	female	43	0
704964	female	57	0
684896	male	28	0
392237	female	69	0
96008350	male	19	0
99041412	male	31	0
707158	male	43	0
22621	male	31	0
2403140002	female	91	0
505944	female	56	0
483351	female	85	0
702952	female	18	0
692305	male	52	0
247397	female	76	0
616499	female	81	0
698953	male	49	0
688959	female	22	0
455735	female	56	0
706193	female	5	0
691977	female	54	0
702429	male	56	0
659111	female	8	0
6000191160	male	18	0
709455	female	59	0
680625	male	49	0
630835	male	44	0
689734	male	65	0
706425	male	45	0
703501	female	35	0
411959	male	41	0
701303	male	66	0
6000300027	male	26	0
693715	male	21	0
389858	male	61	0
371767	female	64	0
6000197117	male	44	0
689083	female	30	0
695690	female	62	0
701347	female	54	0
17131	male	30	0
709270	female	57	0
702854	female	82	0
709533	male	22	0
6000920415	male	22	0
96085345	female	21	0
6000191106	male	19	0
338828	male	74	0
6001200023	male	26	0
96019914	male	21	0
629057	male	62	0
706561	female	64	0
685689	female	44	0
701471	male	45	0
96071482	male	21	0
96087438	male	20	0
96051700	male	21	0
703360	male	17	0
687591	female	46	0
96086846	male	18	0
702954	female	11	0
692108	male	47	0
693567	male	29	0
161890	male	77	0
706821	male	11	0
96019525	male	21	0
702724	female	60	0
690845	female	57	0
704171	female	57	0
96069349	male	18	0
96057921	male	19	0
705406	male	26	0
97000844	male	33	0
690169	male	29	0
696633	male	44	0
703183	male	22	0
94468	female	79	0
6001010037	male	29	0
18559	male	34	0
701251	male	34	0
23381	male	34	0
598474	female	36	0
617223	female	46	0
98004881	male	24	0
683589	male	60	0
547522	male	39	0
379848	male	37	0
671026	male	46	0
695521	male	37	0
274533	female	50	0
541034	female	72	0
692686	female	80	0
689680	male	46	0
97003470	female	40	0
689896	female	52	0
96055411	male	21	0
616313	male	68	0
616313	male	68	0
214067	male	87	0
700260	male	35	0
699977	female	46	0
694618	female	60	0
685187	male	52	0
705667	male	27	0
435839	female	44	0
98016485	male	30	0
697803	female	59	0
99050323	male	24	0
685417	female	70	0
692136	male	43	0
96003925	male	12	0
692408	male	50	0
98015581	male	30	0
690762	female	57	0
704693	male	47	0
691202	male	41	0
654839	female	57	0
685292	male	50	0
689366	female	88	0
6000980661	male	27	0
693890	female	59	0
399788	female	77	0
698147	female	82	0
696663	female	56	0
429109	female	51	0
685125	female	73	0
554173	female	47	0
701876	female	55	0
648693	male	71	0
706269	male	36	0
705644	male	47	0
697880	female	69	0
702229	male	46	0
692623	female	60	0
688635	female	67	0
706697	male	35	0
543902	female	50	0
96051681	male	24	0
691828	male	35	0
667727	male	34	0
671996	male	79	0
503270	female	63	0
687984	male	9	0
695545	female	58	0
708621	female	72	0
8202140905	male	33	0
705434	female	66	0
705305	male	54	0
706129	male	59	0
97000430	male	36	0
96008438	male	32	0
700179	female	76	0
97000607	male	8	0
413322	male	31	0
635707	female	60	0
690766	male	69	0
701416	female	67	0
557011	male	67	0
685317	female	70	0
682279	female	20	0
96053817	male	22	0
6000191117	male	23	0
408826	male	53	0
491006	female	88	0
96084723	male	21	0
700885	female	46	0
700452	female	53	0
442432	male	71	0
634168	male	35	0
596941	female	59	0
701043	female	50	0
6000990532	male	23	0
689841	female	46	0
96086598	male	19	0
281716	male	86	0
96086197	male	18	0
694527	male	32	0
704462	male	38	0
688216	male	37	0
690095	male	44	0
362148	male	43	0
690178	male	42	0
379649	female	81	0
99047273	male	27	0
320630	female	47	0
707007	female	58	0
701421	female	61	0
687782	female	37	0
158998	female	74	0
703193	male	71	0
644111	male	80	0
691383	female	81	0
703951	male	48	0
687005	female	33	0
98027684	male	23	0
96071227	male	19	0
695961	female	52	0
641581	male	18	0
97000939	male	25	0
696267	female	63	0
6000981454	male	31	0
34615	male	92	0
696685	female	63	0
507903	female	79	0
690101	male	68	0
670223	male	53	0
468673	male	52	0
96058560	male	20	0
6000920394	male	21	0
701168	female	51	0
395919	male	33	0
700180	female	51	0
708507	male	66	0
684864	male	73	0
128086	male	84	0
691568	male	12	0
688903	male	44	0
686822	male	34	0
3205190002	female	84	0
98027899	male	26	0
97001123	male	35	0
692355	female	61	0
524521	male	74	0
690320	female	66	0
706145	female	64	0
699807	male	46	0
20126	male	31	0
691079	male	50	0
6000981395	male	21	0
708866	female	82	0
688369	female	69	0
668495	female	21	0
644640	female	13	0
709963	female	59	0
690583	female	53	0
96086298	male	21	0
692567	male	4	0
465634	male	55	0
699337	male	53	0
698149	male	70	0
699256	male	36	0
709945	female	21	0
652768	female	58	0
702292	female	62	0
684576	female	50	0
691524	male	73	0
688794	male	41	0
701073	male	74	0
554300	female	75	0
378787	female	61	0
700338	male	23	0
96054582	male	22	0
701419	female	58	0
709132	female	47	0
701522	male	56	0
701194	male	26	0
6000190538	male	40	0
705637	male	49	0
7509160001	male	40	0
695955	male	43	0
6000981464	male	38	0
696968	female	61	0
685268	male	44	0
96004822	male	22	0
690327	male	25	0
688982	male	17	0
694297	male	55	0
96019045	male	22	0
99040438	female	68	0
710481	male	82	0
697246	female	58	0
697516	female	50	0
642842	female	80	0
704226	male	56	0
706304	female	28	0
704441	female	60	0
620218	male	59	0
708299	female	59	0
701140	female	61	0
687835	female	50	0
704051	female	51	0
692770	male	35	0
96058785	male	18	0
693035	male	23	0
694517	male	49	0
637886	female	75	0
685998	female	64	0
523145	female	79	0
44185	female	78	0
518308	female	68	0
704552	female	50	0
658045	female	80	0
588323	male	55	0
708440	female	45	0
707653	male	42	0
688887	male	29	0
646085	male	86	0
699811	male	61	0
237550	male	96	0
618778	male	47	0
612598	male	46	0
710783	female	71	0
710412	female	76	0
686500	female	25	0
687306	female	23	0
700476	female	24	0
673370	male	49	0
658125	male	65	0
705044	female	59	0
97011651	male	22	0
465298	female	70	0
642533	female	48	0
702087	female	78	0
702718	female	71	0
96086847	male	28	0
708825	male	45	0
189630	female	57	0
96006024	male	23	0
643848	male	52	0
678833	male	53	0
708986	male	49	0
697757	male	34	0
707040	female	48	0
308734	female	51	0
698495	male	3	0
472771	female	81	0
704758	male	53	0
689543	male	51	0
707753	female	47	0
699899	male	54	0
687519	female	54	0
6000190250	male	34	0
655247	female	69	0
702737	male	52	0
700838	female	61	0
609874	male	51	0
689908	male	27	0
436389	male	70	0
702573	male	47	0
705180	male	30	0
390508	female	41	0
705174	male	39	0
406642	male	80	0
702861	female	63	0
504111	female	62	0
287960	female	84	0
347735	male	80	0
706350	female	44	0
15248	male	31	0
705221	male	68	0
308473	male	49	0
490417	female	70	0
704185	male	43	0
7911010029	male	36	0
692584	female	33	0
97011451	male	21	0
697772	male	45	0
96084851	male	20	0
706854	male	29	0
97001068	male	30	0
696673	female	52	0
693495	male	48	0
694705	female	50	0
692273	male	24	0
662457	male	60	0
702877	male	34	0
707930	female	56	0
97005684	male	28	0
695840	male	10	0
369336	未知	37	0
710030	male	51	0
693535	male	45	0
577645	male	60	0
667591	male	40	0
688821	male	2	0
708508	female	52	0
699845	female	84	0
392346	female	40	0
304790	male	57	0
687769	female	46	0
96071603	male	22	0
697749	female	55	0
700003	male	62	0
684819	male	30	0
687466	female	79	0
706200	female	57	0
709903	female	84	0
704418	female	41	0
96007980	male	19	0
696654	male	56	0
564097	female	75	0
699076	female	37	0
8205210901	male	33	0
478528	female	64	0
608602	female	69	0
96071360	male	21	0
653279	female	57	0
689863	male	40	0
609781	female	79	0
502722	male	65	0
3105280002	female	84	0
702471	female	56	0
358703	male	64	0
696686	male	56	0
697046	female	65	0
696040	female	61	0
695172	male	25	0
680438	female	6	0
635203	female	77	0
470108	female	82	0
693416	male	57	0
97011594	male	18	0
706800	male	28	0
293449	male	49	0
700029	male	49	0
24759	male	30	0
310696	male	56	0
682291	female	51	0
682291	female	51	0
700480	female	35	0
325121	female	73	0
699844	female	68	0
690319	male	42	0
404304	male	85	0
699989	female	86	0
688802	female	64	0
710476	female	71	0
692546	female	50	0
540362	male	67	0
704960	male	53	0
699048	male	2	0
98030174	male	24	0
430706	female	60	0
709471	female	68	0
96000424	male	21	0
607914	male	62	0
513731	female	73	0
96019337	male	29	0
96008016	male	19	0
694706	female	62	0
701021	male	49	0
488274	female	65	0
696337	male	44	0
694049	male	36	0
708393	male	47	0
96019428	male	18	0
697423	female	58	0
702967	female	53	0
696515	male	77	0
511028	male	28	0
441265	female	47	0
665700	male	40	0
686038	female	40	0

## Sheet: Urology
patient ID	gender	age (years)	YLC count
694644	female	61	2000.2
689352	male	69	1307.5
4007110011	male	75	1025.6
595903	male	85	548.7
687014	male	70	534.6
706302	female	42	452.6
703581	female	47	380.6
684637	male	50	275.3
693266	male	64	186.5
709798	female	49	157.4
149676	male	84	150.7
693347	male	78	148.7
688939	male	86	145.9
684892	male	61	135
410527	male	87	125.8
687385	male	74	118.5
662178	male	3	98.1
174076	male	81	83.1
98024482	male	25	82.8
461037	male	57	76.1
688970	male	62	70
209113	male	86	69.6
698129	female	36	69.3
695542	male	53	66.2
691106	male	81	62.5
693845	male	77	62.3
98004778	male	27	58.4
599141	female	63	54.9
685909	male	82	54.8
656219	male	50	54.7
698966	female	61	49.4
670690	male	82	43.1
591626	male	6	40.8
688792	male	81	40.2
96068893	male	18	37.6
685102	male	76	28
544663	male	71	20.3
705764	male	39	18.1
698949	female	58	12.8
708926	female	45	6.1
691173	male	26	0
706421	male	8	0
689853	female	57	0
591784	male	79	0
677280	female	54	0
694891	male	8	0
460452	male	9	0
694185	male	4	0
352710	female	78	0
708742	male	7	0
708743	male	8	0
693976	male	87	0
691323	female	58	0
96085573	male	23	0
6000981487	male	25	0
700481	male	47	0
703524	male	79	0
705358	male	68	0
301220	male	67	0
690100	male	57	0
694481	male	9	0
484629	male	11	0
693066	male	34	0
693614	male	34	0
6000990498	male	29	0
355246	male	77	0
569892	male	71	0
693117	male	55	0
98020224	male	23	0
706661	male	82	0
697361	male	33	0
174757	male	67	0
694733	male	8	0
704965	male	73	0
706663	male	34	0
6000981342	male	23	0
687340	male	68	0
687389	male	48	0
96057821	male	21	0
96086759	male	22	0
665400	female	67	0
706401	male	50	0
704803	female	45	0
708714	male	16	0
697040	female	30	0
689148	male	66	0
708099	male	16	0
706725	female	48	0
694717	male	4	0
96055902	male	20	0
495728	male	33	0
706706	male	47	0
701088	male	55	0
430632	male	65	0
704148	male	5	0
709624	male	65	0
687294	male	37	0
691254	male	74	0
691663	male	77	0
527856	male	6	0
709171	male	9	0
691831	male	57	0
670304	male	70	0
705833	male	45	0
96069369	male	7	0
303068	male	68	0
707825	male	48	0
700627	female	45	0
707404	male	46	0
688368	female	48	0
710049	male	21	0
666373	male	79	0
96084638	male	20	0
96057289	male	19	0
97011646	male	20	0
574686	male	68	0
696412	male	16	0
710287	male	70	0
590602	male	73	0
710151	female	31	0
557989	male	55	0
501998	male	85	0
705798	female	69	0
692277	male	61	0
670676	male	57	0
701008	male	54	0
697853	female	72	0
703709	male	7	0
706703	male	34	0
697316	male	80	0
631692	male	60	0
693248	male	53	0
692035	male	32	0
692073	male	68	0
689749	male	63	0
700036	male	24	0
697350	male	61	0
693192	female	52	0
618014	male	59	0
708169	male	2	0
687051	female	50	0
96057230	male	19	0
705076	male	52	0
687470	male	54	0
96086572	male	19	0
704894	male	86	0
546182	male	22	0
685730	male	70	0
96069743	male	17	0
656699	female	62	0
689213	male	80	0
703207	male	46	0
706297	male	11	0
599134	male	11	0
709095	male	78	0
690835	male	59	0
700464	male	75	0
695771	male	71	0
8207230901	male	33	0
244382	male	84	0
6000981277	male	23	0
96057715	male	22	0
707184	male	36	0
709105	male	12	0
97004677	male	7	0
698678	male	60	0
96086933	male	26	0
6000951001	male	35	0
689563	male	61	0
696757	male	73	0
688835	male	14	0
703550	female	81	0
685738	male	30	0
696766	female	65	0
686382	female	52	0
518609	male	6	0
707235	male	9	0
707338	male	75	0
701089	male	39	0
694280	male	3	0
687906	male	64	0
704969	female	68	0
687867	male	62	0
698670	male	73	0
698881	male	52	0
697855	female	74	0
572510	male	82	0
689219	male	22	0
696183	male	9	0
96069556	male	19	0
700444	male	70	0
701628	male	20	0
709848	male	18	0
346642	male	74	0
685396	male	44	0
698824	male	30	0
96058029	male	18	0
696787	female	35	0
709115	male	8	0
709635	female	46	0
701656	male	59	0
693481	male	87	0
692552	male	57	0
694592	female	34	0
348028	male	53	0
707719	male	51	0
687830	male	5	0
688350	male	31	0
685255	male	74	0
687170	male	80	0
693882	male	38	0
707281	male	29	0
693467	male	73	0
684893	male	63	0
697000	male	69	0
706815	male	70	0
710072	male	58	0
470068	female	50	0
552823	male	66	0
698039	female	61	0
703867	male	66	0
706713	male	71	0
9803310014	male	17	0
684538	female	81	0
685726	male	60	0
96018987	male	21	0
221932	female	57	0
693051	male	22	0
99041037	male	41	0
702305	male	62	0
687629	female	47	0
697275	male	18	0
710227	male	54	0
698439	male	73	0
687998	male	71	0
611377	female	54	0
701076	female	49	0
701170801	male	9	0
694915	male	6	0
96086840	male	18	0
98002677	male	30	0
98022116	male	21	0
96057908	male	6	0
704194	male	3	0
677524	male	58	0
696407	male	66	0
691813	male	57	0
690420	male	71	0
698076	male	29	0
686621	male	21	0
708852	male	69	0
686586	male	67	0
698438	male	6	0
575701	female	60	0
710272	female	7	0
98022227	male	26	0
432641	male	63	0
709298	female	36	0
672405	male	59	0
694316	male	28	0
96019489	male	31	0
710251	male	17	0
6001020084	male	20	0
528294	male	48	0
686285	male	18	0
705648	male	42	0
698328	male	67	0
696672	male	33	0
690616	male	33	0
96066710	male	18	0
709584	male	73	0
96071347	male	19	0
697340	male	18	0
692245	male	64	0
702167	male	65	0
705095	male	30	0
705232	female	56	0
6000981471	male	32	0
666490	male	35	0
702818	male	70	0
690694	male	61	0
693375	female	48	0
693743	male	64	0
709724	male	66	0
609124	male	66	0
698840	male	77	0
688862	female	64	0
707844	male	72	0
496373	male	79	0
707579	male	26	0
477722	male	79	0
97011160	male	20	0
670769	male	66	0
708580	male	73	0
41100	male	29	0
688798	male	6	0
142400	male	72	0
696101	male	60	0
689630	male	59	0
6810010009	male	47	0
693061	male	51	0
690086	male	67	0
98017342	male	34	0
692823	male	73	0
662300	male	49	0
687491	male	67	0
26735	male	29	0
678456	male	64	0
96001575	male	21	0
693191	female	62	0
687038	male	22	0
96071475	male	21	0
704162	male	37	0
690977	male	52	0
688539	female	40	0
96020442	male	31	0
478771	male	83	0
685281	male	71	0
694267	male	73	0
96000001	male	34	0
688677	male	64	0
689080	male	71	0
96069362	male	2	0
700156	female	51	0
690180	male	63	0
674440	female	64	0
696230	male	24	0
689665	male	66	0
6000981468	male	21	0
696708	female	66	0
709366	male	8	0
709143	male	64	0
695892	male	3	0
700612	male	4	0
700962	male	65	0
694467	male	69	0
709059	male	7	0
96070501	male	20	0
98023167	male	21	0
404874	male	45	0
386113	male	83	0
8711180907	male	28	0
690066	female	67	0
685735	female	73	0
704995	male	66	0
96085756	male	20	0
679626	male	74	0
667196	female	54	0
704200	male	72	0
699042	male	48	0
535043	male	64	0
686103	male	40	0
699997	male	31	0
89817	male	83	0
6000191147	male	30	0
691087	male	66	0
691058	female	65	0
695698	male	29	0
702041	male	62	0
6000982571	male	26	0
708274	male	46	0
96069456	male	22	0
707907	male	14	0
685523	male	79	0
694133	male	41	0
699137	male	70	0
708733	female	48	0
99030202	male	32	0
689276	female	65	0
696907	male	56	0
703802	male	12	0
462008	male	66	0
701957	male	48	0
701149	male	71	0
689695	male	16	0
700005	male	63	0
410294	male	72	0
700041	male	46	0
709722	male	8	0
543693	male	58	0
54500	male	81	0
96068216	male	19	0
704401	male	4	0
707369	male	91	0
710285	male	64	0
96086541	male	18	0
704682	male	81	0
699141	male	62	0
6000981286	male	23	0
690790	male	70	0
693193	male	69	0
274470	male	81	0
691752	male	73	0
706416	male	47	0
685737	male	69	0
6000190199	male	33	0
96029535	male	18	0
96086053	male	17	0
708450	male	7	0
98003958	male	24	0
693817	male	56	0
706289	male	7	0
705905	female	64	0
96068592	male	23	0
483869	male	67	0
96029638	male	20	0
680165	male	89	0
506160	male	44	0
707182	male	56	0
96086716	male	19	0
705734	male	54	0
96066681	male	20	0
709078	male	4	0
546391	male	70	0
697306	male	62	0
691302	male	66	0
691587	male	68	0
698823	female	81	0
687044	male	80	0
700084	male	4	0
300290	male	64	0
593561	male	3	0
703296	female	69	0
97010323	male	22	0
688504	male	63	0
687218	male	66	0
687898	male	57	0
703548	male	77	0
698339	male	69	0
6000981466	male	23	0
98014429	male	30	0
6000980211	male	42	0
685562	male	65	0
704433	male	63	0
703341	female	61	0
96071206	male	19	0
705888	male	4	0
692435	male	4	0
694560	male	48	0
689716	female	41	0
594000	female	43	0
710520	female	56	0
710161	male	11	0
710808	male	5	0
96018944	male	23	0
710128	male	56	0
601371	male	82	0
266798	male	85	0
688165	female	61	0
661053	male	60	0
631461	male	66	0
706848	male	11	0
693046	male	4	0
96071022	male	19	0
545434	male	78	0
96003807	male	25	0
97010721	male	25	0
696172	female	58	0
687382	male	3	0
96019582	male	23	0
708379	male	11	0
706780	male	7	0
8510010905	male	30	0
693187	male	34	0
706118	male	1	0
690120	male	41	0
696185	male	31	0
709118	male	86	0
689879	male	71	0
704318	male	45	0
445806	male	11	0
710189	male	27	0
498949	male	51	0
7511010003	male	39	0
96068786	male	19	0
697634	male	3	0
1717	male	33	0
686304	male	64	0
495887	male	64	0
96071725	male	19	0
563765	male	75	0
96069423	male	19	0
471230	female	43	0
691567	male	17	0
684152	male	65	0
707194	male	73	0
697938	male	45	0
8310310901	male	32	0
372870	male	66	0
687220	female	65	0
709721	male	80	0
689064	male	37	0
443760	female	50	0
691142	male	32	0
462081	male	10	0
693824	female	56	0
671884	male	73	0
702909	male	33	0
513372	male	32	0
96007967	male	18	0
286218	male	36	0
231059	male	88	0
96010073	male	27	0
623570	female	53	0
700011	female	68	0
708278	male	14	0
632701	female	68	0
3001010015	male	86	0
801010801	male	8	0
709552	male	72	0
709632	male	16	0
698935	female	44	0
96068735	male	17	0
695761	male	68	0
6000980485	male	29	0
424637	male	51	0
703047	male	63	0
694173	male	72	0
697663	female	62	0
693262	male	62	0
695792	male	44	0
96070989	male	19	0
687114	male	4	0
686159	male	4	0
96068689	male	19	0
710450	male	30	0
710819	male	56	0
6610010019	male	49	0
705828	male	42	0
687067	male	65	0
694512	male	9	0
484477	female	65	0
684752	female	60	0
501076	male	10	0
694661	male	10	0
707159	male	31	0
693601	male	70	0
695127	male	50	0
691683	female	76	0
687026	male	50	0
708023	male	8	0
696684	male	2	0
690173	male	50	0
700943	male	77	0
96002520	male	26	0
96085857	male	22	0
693571	male	3	0
609664	male	12	0
710528	male	30	0
96058299	male	21	0
708665	male	48	0
707141	male	58	0
706715	male	67	0
690732	male	72	0
37112	male	87	0
7029	male	32	0
694046	male	5	0
674154	male	68	0
707336	male	14	0
708244	male	10	0
681641	female	59	0
681985	male	56	0
694408	male	59	0
279128	male	76	0
692672	male	61	0
691584	male	31	0
541254	male	91	0
710341	male	16	0
699340	female	64	0
686818	female	27	0
691483	male	55	0
674097	male	57	0
611417	female	24	0
7556280001	male	40	0
567275	male	83	0
695306	male	23	0
97004288	male	5	0
387674	male	47	0
617361	male	81	0
469941	male	49	0
695654	male	14	0
690186	male	65	0
703246	male	26	0
702101	female	51	0
176263	male	84	0
578011	male	7	0
693393	female	73	0
703662	male	2	0
684613	male	74	0
695914	female	33	0
6000981405	male	21	0
692196	male	20	0
687121	male	4	0
693045	male	65	0
700702	male	71	0
706778	male	10	0
698186	male	47	0
698006	male	77	0
685652	male	78	0
690434	male	18	0
688826	male	69	0
704035	male	64	0
96057631	male	19	0
6206129001	male	53	0
228275	male	88	0
697414	male	74	0
275921	male	43	0
701661	male	50	0
96069376	male	6	0
96057778	male	19	0
96000659	male	29	0
9408290510	male	21	0
689134	male	72	0
686331	male	59	0
691899	male	70	0
698583	female	81	0
683945	male	79	0
683979	male	69	0
565251	male	88	0
683555	male	25	0
707167	male	70	0
694729	male	37	0
697809	male	80	0
96054148	male	21	0
686383	male	7	0
697116	male	72	0
472984	male	9	0
96003776	male	19	0
661849	male	7	0
702146	male	2	0
709150	male	12	0
710778	male	72	0
342088	male	62	0
708667	male	19	0
621162	male	75	0
695135	male	65	0
685127	male	18	0
96067074	male	18	0
698859	male	56	0
691741	female	65	0
692241	male	63	0
313667	male	87	0
689615	male	16	0
604561	male	70	0
690435	male	41	0
267250	male	72	0
694021	male	72	0
698233	female	29	0
701191	male	76	0
283889	female	88	0
707234	male	70	0
96019556	male	20	0
703169	male	4	0
697281	female	47	0
707172	male	65	0
700736	male	50	0
646813	male	81	0
701293	female	68	0
705668	female	61	0
96003139	male	22	0
702657	male	75	0
696628	male	76	0
693730	male	65	0
692381	male	59	0
344825	male	19	0
705889	female	60	0
706232	male	8	0
708660	male	9	0
707130	male	72	0
708782	male	9	0
700878	female	82	0
96069596	male	18	0
701387	male	63	0
710542	male	3	0
8311120903	male	32	0
686218	female	83	0
517571	male	60	0
678541	male	79	0
386654	male	62	0
691313	male	56	0
6000981375	male	20	0
700869	female	64	0
686129	male	87	0
695972	male	82	0
704920	male	86	0
709123	male	9	0
701468	male	69	0
693910	male	69	0
707618	male	82	0
691625	male	91	0
702422	male	27	0
690988	male	64	0
685736	male	3	0
97004113	male	6	0
96051106	male	22	0
688291	male	61	0
687703	male	47	0
698398	male	60	0
643453	male	59	0
690388	male	62	0
691358	male	25	0
686207	male	74	0
703730	male	50	0
600048	male	63	0
684502	male	67	0
704622	male	55	0
707340	male	9	0
702687	male	58	0
701145	female	58	0
687477	male	60	0
708659	male	8	0
444192	male	81	0
703715	male	61	0
318969	male	53	0
697523	male	65	0
705890	male	50	0
335389	male	73	0
2403140002	female	92	0
687628	male	46	0
707726	male	79	0
580891	male	74	0
708670	female	70	0
709927	male	43	0
18100	male	80	0
413597	male	64	0
2711010003	male	88	0
407160601	male	11	0
641199	male	73	0
702178	male	48	0
705213	male	83	0
701546	male	24	0
698918	male	45	0
685684	male	2	0
708713	male	13	0
703714	female	61	0
96085738	male	20	0
705739	male	26	0
493069	male	64	0
687235	female	74	0
97010601	male	20	0
448324	male	77	0
700911	male	61	0
612232	female	61	0
691194	male	22	0
707285	male	5	0
699972	female	67	0
595774	male	77	0
702139	male	60	0
6000981410	male	29	0
708242	male	52	0
709136	male	6	0
688806	male	70	0
701997	male	58	0
695937	male	23	0
692045	male	29	0
696572	male	51	0
97003962	male	7	0
6000980496	male	31	0
553022	male	62	0
709567	male	10	0
702492	female	58	0
685407	male	76	0
709246	male	69	0
96069726	male	19	0
707284	male	13	0
710733	male	29	0
694852	male	11	0
707707	female	46	0
185612	male	56	0
691141	male	5	0
96085885	male	22	0
6000981079	male	29	0
695587	male	53	0
706615	male	34	0
698182	male	62	0
307903	male	64	0
96049737	female	23	0
688217	male	61	0
602565	female	76	0
706805	male	7	0
685584	male	51	0
98011170	male	22	0
623771	male	58	0
699342	male	41	0
96071298	male	25	0
690609	male	53	0
96010248	male	23	0
278841	female	54	0
688612	female	61	0
708421	male	27	0
705803	male	3	0
708756	male	77	0
697939	male	62	0
97004715	male	36	0
699009	male	62	0
8012020901	male	35	0
432027	male	78	0
689637	male	2	0
697452	male	74	0
687631	male	81	0
236919	male	90	0
682588	male	83	0
700124	male	40	0
695758	male	93	0
688485	male	75	0
231720	female	83	0
710731	male	71	0
702750	female	62	0
687943	male	71	0
692215	male	68	0
698917	male	17	0
707268	male	62	0
709218	male	47	0
693097	male	9	0
96086480	male	22	0
684804	male	53	0
96069525	male	8	0
708108	male	42	0
6000220029	male	19	0
696600	female	47	0
691088	female	60	0
685666	male	46	0
687607	male	64	0
693703	male	50	0
702097	male	75	0
695954	male	63	0
298824	male	65	0
693588	male	28	0
690256	male	79	0
691872	male	80	0
698897	male	78	0
324923	male	85	0
708592	male	29	0
581740	male	59	0
702848	male	6	0
695699	male	26	0
391471	male	64	0
691842	male	74	0
690861	male	30	0
692778	male	78	0
604279	male	7	0
98016204	male	32	0
97005041	male	7	0
692164	male	74	0
687556	male	42	0
694337	male	50	0
8204160907	male	34	0
704946	male	73	0
695735	male	72	0
652288	male	72	0
693085	male	42	0
708537	male	13	0
6000960485	male	21	0
709311	male	1	0
692987	male	17	0
690823	male	76	0
700430	female	51	0
511760	female	73	0
511760	female	73	0
697624	male	3	0
706202	male	79	0
685266	male	52	0
484775	male	38	0
695737	male	81	0
709563	male	10	0
690289	male	16	0
681884	male	68	0
102193	male	86	0
699919	male	73	0
710531	male	65	0
703945	male	77	0
690803	male	18	0
586116	male	68	0
687786	female	25	0
685259	male	24	0
328085	male	71	0
96070951	male	20	0
704939	male	30	0
574099	male	70	0
569431	male	63	0
558855	male	89	0
6000191153	male	21	0
694147	male	19	0
96020441	male	18	0
687246	male	80	0
683454	male	72	0
702751	female	61	0
674639	male	62	0
96086518	male	19	0
708527	male	10	0
709387	male	10	0
699978	male	1	0
709313	male	20	0
611732	male	4	0
549524	female	70	0
685160	female	44	0
707897	male	24	0
698896	male	81	0
577201	male	30	0
700305	female	53	0
708131	male	55	0
97011480	male	20	0
687095	male	77	0
703706	male	82	0
688753	male	74	0
640472	male	57	0
367688	male	53	0
694665	male	10	0
709097	male	14	0
707705	male	7	0
304489	male	80	0
611300701	male	9	0
696802	male	43	0
97011596	male	18	0
685099	male	18	0
697780	male	73	0
443663	male	86	0
685898	male	1	0
685206	male	53	0
702580	female	65	0
620201	male	79	0
451207	male	73	0
709389	male	47	0
535791	female	71	0
612171	male	67	0
684558	female	28	0
710297	male	62	0
696361	male	50	0
546045	male	10	0
704783	female	63	0
702289	male	71	0
706306	male	64	0
686090	male	27	0
694626	male	11	0
690104	male	69	0
690346	male	71	0
681098	female	74	0
696227	female	63	0
695467	female	58	0
698208	male	6	0
691726	female	50	0
698811	female	51	0
586023	male	65	0
692638	female	30	0
693834	male	5	0
694333	male	70	0
693747	female	61	0
99048550	male	27	0
462648	male	64	0
707645	male	8	0
690113	male	4	0
708635	male	7	0
692303	female	58	0
685318	male	37	0
688914	male	68	0
696102	male	61	0
688044	female	39	0
96067057	male	20	0
699315	male	65	0
695746	male	28	0
96066824	male	23	0
710804	male	1	0
693844	female	38	0
686115	male	19	0
704706	male	15	0
698311	male	42	0
709899	male	69	0
307808	male	95	0
97010691	male	18	0
612539	male	66	0
704005	male	72	0
96085951	male	22	0
6000981415	female	32	0
692063	female	78	0
697685	male	66	0
96067087	male	20	0
597667	male	79	0
685635	male	37	0

## Sheet: General surgery
patient ID	gender	age (years)	YLC count
3702040002	female	79	8504.7
709426	female	56	1614.5
676122	female	63	652.7
685545	male	69	392.5
675271	male	15	363.9
692169	female	31	344.6
703807	female	53	274.6
694650	female	51	215.4
573124	male	87	212.9
602935	female	70	169.9
537157	female	21	152.9
674533	male	72	136.6
658855	female	60	110.3
697450	female	26	99.4
96071008	male	19	92.5
698291	male	66	91.3
687950	female	73	81.6
690146	female	64	70.8
701373	male	66	61.7
96053649	female	24	59.1
697742	female	23	46.4
700457	female	47	46.3
678556	male	64	33.4
693593	female	47	24.9
686958	female	74	24.9
709827	female	35	18.8
684973	female	59	15.7
374634	male	51	14.6
628041	female	35	11.4
688865	female	28	8
689211	male	65	0
618292	female	35	0
696976	male	68	0
702080801	male	9	0
492426	female	78	0
97006588	male	21	0
695435	male	51	0
695047	male	27	0
646375	female	62	0
488223	female	73	0
689800	male	60	0
686971	female	23	0
708329	female	26	0
709205	female	59	0
543845	female	5	0
690457	male	46	0
697292	male	40	0
705663	female	35	0
709306	male	68	0
684786	male	55	0
8207150905	male	33	0
142570	male	77	0
701206	male	51	0
702403	female	62	0
589107	female	30	0
587698	female	32	0
687404	female	36	0
694332	female	35	0
693050	female	61	0
644106	male	73	0
705055	male	66	0
691556	female	49	0
706748	male	57	0
690934	female	78	0
697011	male	35	0
97005316	female	42	0
698899	female	36	0
674928	female	70	0
706550	female	53	0
706063	female	37	0
680789	male	63	0
97004120	female	6	0
704326	male	67	0
677613	male	65	0
701005	male	58	0
651653	male	68	0
97006232	male	22	0
644807	male	62	0
96019566	male	22	0
96069579	male	19	0
550982	male	69	0
703322	male	53	0
694226	female	67	0
704654	male	50	0
657267	female	39	0
700580	male	70	0
133374	male	44	0
5003010001	male	65	0
699223	male	17	0
690451	male	37	0
694179	male	27	0
96069482	male	21	0
96058063	male	23	0
231858	female	55	0
371919	male	45	0
96057249	male	19	0
707416	female	75	0
690836	male	57	0
696374	male	40	0
427829	male	64	0
695986	female	20	0
687347	female	34	0
436313	male	75	0
706098	female	51	0
502940	male	67	0
96079025	male	21	0
6000710060	male	28	0
601241	male	76	0
127155	male	72	0
649279	male	39	0
662043	female	64	0
352990	female	40	0
7704210002	female	38	0
698197	female	39	0
688274	female	46	0
142316	male	78	0
617039	male	77	0
98012981	male	31	0
521348	male	70	0
647645	male	66	0
702918	male	55	0
690903	female	68	0
96070672	male	17	0
708633	female	28	0
689598	male	44	0
201045	female	36	0
704136	female	42	0
96019135	male	20	0
629554	female	76	0
467146	male	64	0
6000190556	female	5	0
685326	male	55	0
694613	male	64	0
709317	female	15	0
705471	male	67	0
679444	female	34	0
708589	male	32	0
96057363	male	23	0
698957	female	53	0
96070626	male	19	0
701554	male	37	0
707067	female	65	0
693118	male	73	0
702453	female	81	0
657579	male	72	0
520083	male	62	0
699011	female	25	0
705761	female	7	0
687941	female	40	0
601978	male	47	0
707064	male	27	0
698905	female	43	0
702177	male	31	0
278848	male	84	0
97011624	male	18	0
96058337	male	20	0
692650	male	47	0
694554	male	59	0
692582	male	68	0
399518	male	50	0
531310	male	55	0
685693	male	81	0
690081	female	45	0
662882	female	63	0
677835	female	70	0
684991	female	23	0
7801180001	male	38	0
690798	male	28	0
446894	female	35	0
689341	female	20	0
705243	female	25	0
685029	male	52	0
6409010017	male	51	0
710489	male	62	0
696454	female	26	0
709111	female	30	0
700615	male	29	0
690729	female	35	0
682841	female	77	0
203555	male	91	0
699502	male	60	0
564554	female	63	0
429389	female	34	0
697511	female	20	0
96067628	male	19	0
705800	male	67	0
705332	male	63	0
672757	male	74	0
505297	male	72	0
698230	male	62	0
687208	male	62	0
708952	male	54	0
691344	male	59	0
96019347	male	21	0
696139	male	83	0
686843	female	58	0
701919	female	62	0
707017	male	53	0
700960	female	63	0
648250	male	63	0
689966	male	41	0
350116	male	43	0
303118	male	60	0
96070226	male	25	0
701315	male	43	0
610382	female	53	0
484627	female	28	0
692337	female	27	0
707411	male	46	0
606383	male	71	0
692596	female	54	0
527701	female	65	0
688370	male	65	0
678975	female	33	0
686025	female	31	0
706740	female	57	0
708678	male	24	0
710028	male	53	0
707081	male	57	0
686962	male	63	0
685927	female	49	0
710233	female	21	0
691520	female	34	0
97011628	male	21	0
705206	male	65	0
96006253	female	23	0
97000229	male	42	0
705653	male	65	0
698178	male	78	0
690576	male	85	0
693712	male	58	0
690277	female	50	0
96002222	male	79	0
674861	male	56	0
533189	female	65	0
618096	female	28	0
96084774	female	20	0
676851	male	63	0
708287	male	33	0
684781	female	33	0
6112150001	male	54	0
8603030913	male	29	0
702628	female	45	0
703316	male	20	0
691705	female	41	0
691174	male	2	0
146298	male	63	0
687517	female	41	0
697036	female	39	0
99018399	male	36	0
96019046	female	21	0
687538	male	63	0
488430	female	74	0
677298	male	49	0
695270	male	37	0
690329	male	39	0
96086421	male	18	0
201280	male	85	0
690308	male	7	0
691308	male	63	0
699774	male	46	0
677387	male	34	0
686888	male	64	0
699991	female	64	0
96069213	male	20	0
97010899	female	21	0
707669	female	57	0
707591	male	10	0
707519	male	53	0
702092	male	66	0
700668	male	19	0
214970	male	23	0
96058272	female	24	0
688416	female	16	0
6000980517	female	27	0
690843	female	52	0
678033	female	54	0
708612	female	31	0
705550	male	46	0
696226	male	55	0
705616	male	64	0
96010250	male	24	0
707279	male	57	0
694112	male	29	0
704050	male	70	0
694181	male	52	0
694078	female	44	0
690351	male	26	0
646037	male	70	0
96006375	male	33	0
689306	male	64	0
98004405	male	27	0
235041	female	75	0
702405	female	56	0
689371	male	52	0
284733	female	45	0
694439	female	48	0
697028	male	65	0
707806	male	32	0
695086	male	41	0
686529	male	70	0
702187	male	59	0
693759	female	62	0
692737	male	76	0
690619	male	52	0
699355	female	31	0
710269	male	66	0
701263	male	12	0
698114	female	25	0
703182	female	65	0
680098	female	65	0
617742	female	57	0
297141	male	42	0
706349	male	46	0
706445	female	79	0
697164	male	57	0
694325	male	66	0
6605030001	male	49	0
707681	female	43	0
678294	female	65	0
708593	male	30	0
96069623	male	20	0
670938	female	52	0
703567	female	69	0
686511	male	30	0
96019992	male	18	0
709211	female	16	0
685324	female	36	0
96086680	female	20	0
694153	female	48	0
706546	female	24	0
698509	male	68	0
703186	female	49	0
96004401	male	21	0
690654	male	34	0
706115	male	62	0
688805	male	61	0
704179	female	65	0
449252	female	37	0
706099	female	65	0
96068011	male	32	0
6001020063	male	23	0
321910	male	65	0
689324	female	6	0
98016416	male	31	0
684770	female	47	0
708933	male	28	0
237460	male	64	0
96009704	male	20	0
696761	male	40	0
96069556	male	18	0
688006	female	56	0
96070879	male	18	0
688721	male	37	0
606756	male	61	0
97011688	male	19	0
685758	female	51	0
686617	female	52	0
685900	male	28	0
687105	male	20	0
171897	male	75	0
694698	female	84	0
703441	female	50	0
6000390020	male	26	0
632360	female	76	0
683923	female	63	0
707677	female	52	0
690701	female	47	0
702062	female	45	0
15954	male	32	0
698780	female	16	0
7705180001	male	39	0
568366	male	24	0
288153	female	56	0
706656	male	1	0
692141	male	53	0
97011006	male	21	0
665585	male	1	0
706119	female	48	0
693939	male	61	0
470136	female	67	0
685041	male	61	0
96071517	female	41	0
96056824	male	21	0
706045	male	73	0
666086	male	66	0
692655	female	57	0
697672	male	7	0
689463	female	67	0
688176	male	61	0
701537	male	10	0
707849	female	61	0
689427	female	37	0
704012	female	26	0
649126	male	26	0
215077	male	79	0
705387	male	50	0
700032	female	43	0
684926	male	49	0
687336	male	36	0
686343	female	91	0
671123	male	5	0
687978	male	79	0
96003601	male	37	0
709002	male	8	0
685158	female	52	0
694396	female	66	0
689437	male	52	0
696588	female	74	0
700646	male	69	0
650100	male	11	0
456878	female	38	0
492466	female	77	0
96008354	male	19	0
673526	male	66	0
693599	female	56	0
686359	female	55	0
7309210001	male	42	0
96029726	male	31	0
709789	male	26	0
697045	female	22	0
96009404	female	33	0
704247	female	58	0
708524	male	35	0
8010300901	male	35	0
698681	male	59	0
693199	male	81	0
627669	female	64	0
708343	male	45	0
96086363	male	17	0
7510010017	male	40	0
215921	female	54	0
685223	male	75	0
692946	male	52	0
96069437	male	20	0
679799	female	73	0
689287	male	22	0
687286	male	81	0
428601	male	16	0
695703	female	62	0
344941	male	72	0
694183	female	63	0
701971	male	26	0
707397	male	61	0
710220	female	75	0
99004327	female	18	0
697642	female	64	0
96003446	male	21	0
581330	female	54	0
687094	male	5	0
695555	female	56	0
690611	female	41	0
686098	female	55	0
677243	male	59	0
6000981400	male	24	0
699513	male	2	0
688676	male	60	0
702128	male	71	0
697622	male	50	0
690461	male	25	0
441334	female	57	0
685309	female	53	0
696834	female	81	0
96085907	male	18	0
198421	female	61	0
706418	male	11	0
96086708	male	19	0
96085484	female	22	0
96069803	male	19	0
703703	female	49	0
687554	female	36	0
672322	male	53	0
6000040279	male	22	0
646828	female	48	0
687483	female	56	0
687937	male	46	0
690415	female	29	0
671839	female	38	0
695214	female	59	0
689029	female	40	0
695985	female	57	0
432367	female	53	0
664808	male	86	0
694583	female	55	0
706774	male	41	0
704863	male	3	0
695674	female	8	0
694622	female	3	0
685143	female	48	0
685333	female	13	0
706351	male	44	0
700426	male	60	0
96006716	male	20	0
96006393	male	19	0
96085829	male	73	0
703464	male	53	0
173496	male	75	0
187445	female	60	0
704025	male	55	0
685848	female	28	0
703247	female	52	0
698374	female	24	0
698034	male	66	0
691057	male	2	0
702234	female	31	0
521591	male	69	0
8308190901	male	32	0
704641	male	58	0
474620	female	78	0
689426	male	68	0
645902	female	62	0
680057	male	57	0
697631	male	10	0
707843	male	42	0
587182	female	77	0
701939	male	80	0
96057782	male	23	0
705236	female	35	0
691657	male	50	0
96085385	male	27	0
691544	female	25	0
709481	male	51	0
706523	male	38	0
417523	female	81	0
689767	female	53	0
709566	female	44	0
696714	male	61	0
697065	male	3	0
412273	male	71	0
394258	male	68	0
704623	female	44	0
614502	female	46	0
694992	male	74	0
694977	male	30	0
698784	female	37	0
96058243	male	20	0
72111	female	76	0
684589	male	53	0
702084	female	49	0
702179	male	40	0
677897	male	58	0
98010572	male	28	0
708709	male	61	0
705874	female	44	0
98022619	male	69	0
688102	male	12	0
27231	male	29	0
394518	male	78	0
370747	male	16	0
702655	male	69	0
700638	female	71	0
650397	male	73	0
702131	female	34	0
511927	male	63	0
97010785	male	22	0
631346	male	75	0
688550	female	61	0
709565	female	66	0
392310	female	25	0
686267	female	28	0
689674	female	60	0
695827	female	40	0
96019909	male	24	0
698532	male	80	0
505573	female	77	0
709485	male	36	0
703900	male	75	0
98003168	male	30	0
709616	male	27	0
476749	male	9	0
686262	male	66	0
702648	male	66	0
678456	male	64	0
699120	female	71	0
667924	female	42	0
705719	male	60	0
690821	female	17	0
698588	female	42	0
688338	female	41	0
443312	male	73	0
96086417	male	51	0
681916	male	55	0
25127	male	32	0
684310	male	53	0
695608	male	48	0
690958	female	36	0
600180	male	76	0
694095	male	51	0
556713	male	38	0
681037	female	60	0
693084	female	72	0
692574	female	49	0
706977	male	5	0
692031	male	34	0
703037	male	53	0
674977	female	56	0
689643	male	26	0
687840	female	44	0
688407	male	67	0
685039	female	35	0
706117	female	25	0
690795	female	39	0
265250	female	57	0
700060	female	82	0
692162	male	56	0
697199	female	60	0
698315	female	38	0
700782	female	39	0
96086813	male	21	0
576720	female	30	0
701357	male	39	0
709856	female	68	0
709568	female	65	0
689123	female	34	0
485872	male	79	0
694982	male	61	0
216233	female	63	0
703555	male	61	0
96070642	male	18	0
700619	female	35	0
691029	male	85	0
690059	female	37	0
521468	male	76	0
683004	female	53	0
699167	male	78	0
694808	female	63	0
697115	female	73	0
708409	male	63	0
499243	female	56	0
692290	female	34	0
700794	male	51	0
695757	male	67	0
8208010701	male	33	0
382622	male	62	0
531165	male	37	0
476926	male	79	0
691610	female	65	0
706974	male	74	0
700783	male	54	0
700654	female	49	0
696503	female	41	0
411801	female	79	0
688314	male	26	0
705692	male	44	0
451666	female	40	0
690994	female	53	0
702325	male	82	0
708953	male	34	0
693606	male	2	0
706041	male	60	0
703986	male	70	0
709883	female	25	0
7705010001	male	38	0
693041	female	73	0
151562	male	83	0
96071773	male	22	0
96086194	male	19	0
695436	female	64	0
690658	female	60	0
572693	female	47	0
386547	female	90	0
708057	female	17	0
701633	male	74	0
685050	male	3	0
701593	female	33	0
706165	male	68	0
709299	female	68	0
687881	female	58	0
690544	female	57	0
707659	female	20	0
687337	male	24	0
704381	male	58	0
657891	female	49	0
692301	female	72	0
96006735	male	22	0
697616	female	62	0
680020	male	70	0
625123	female	53	0
688247	female	74	0
7705080602	female	38	0
708293	male	25	0
708829	female	28	0
700764	female	21	0
99079349	male	23	0
96071990	male	23	0
704439	female	58	0
698782	female	49	0
704993	female	45	0
692649	female	52	0
690473	female	31	0
696570	male	31	0
692278	male	67	0
404921	male	32	0
97011633	male	20	0
687713	male	62	0
97001161	male	6	0
697283	female	52	0
688155	female	78	0
690688	female	43	0
708848	male	21	0
704300	male	58	0
555090	female	63	0
688615	male	43	0
96070494	male	19	0
580420	female	35	0
705343	female	60	0
449870	male	59	0
701069	male	67	0
703465	male	53	0
682388	male	62	0
690015	male	38	0
688483	male	72	0
705706	male	21	0
698060	male	60	0
689583	male	60	0
344144	male	45	0
693497	male	28	0
694037	female	65	0
98023455	male	26	0
689861	male	55	0
702728	male	45	0
502165	male	14	0
693486	male	1	0
700428	female	61	0
706898	male	65	0
5603160002	female	60	0
696471	female	30	0
696250	male	49	0
701638	male	65	0
573225	female	58	0
673330	male	67	0
690664	male	15	0
709964	male	52	0
696408	female	78	0
282652	male	83	0
200027	female	59	0
709779	female	79	0
691190	female	21	0
687106	female	52	0
708154	female	27	0
696180	female	37	0
702982	male	52	0
706483	female	86	0
705941	male	19	0
96053940	male	21	0
453468	female	13	0
690502	female	41	0
706983	male	37	0
685363	male	59	0
378098	female	63	0
705581	male	35	0
7709250001	male	38	0
701588	male	47	0
453862	female	72	0
707307	female	57	0
694758	female	33	0
589489	male	73	0
710219	female	71	0
707570	male	6	0
690222	male	67	0
706084	male	80	0
692163	male	74	0
680826	male	26	0
663593	female	61	0
708050	male	62	0
697050	female	16	0
450123	male	77	0
695916	male	46	0
628473	male	65	0
686531	female	76	0
96070342	male	29	0
464218	female	65	0
96054319	male	22	0
542731	male	63	0
692348	male	72	0
657328	male	66	0
391011	male	56	0
706613	male	12	0
96069945	male	29	0
709475	male	52	0
692445	male	72	0
700773	female	45	0
707890	female	37	0
687080	male	70	0
5912010004	female	55	0
301035	male	80	0
699959	male	61	0
690987	female	10	0
96067641	male	22	0
12935	male	33	0
710482	male	59	0
706799	male	45	0
699106	female	46	0
662087	female	31	0
688720	female	73	0
400885	male	25	0
599314	female	30	0
259756	male	79	0
34208	female	87	0
694823	female	43	0
4604010001	male	69	0
693227	female	64	0
687666	female	65	0
663216	male	54	0
698394	female	28	0
545518	female	29	0
699868	female	58	0
690424	female	21	0
585536	female	23	0
694473	female	38	0
706894	female	33	0
531498	female	76	0
706413	male	67	0
705395	male	50	0
5810010017	male	56	0
709683	female	54	0
96085980	male	20	0
42928	male	85	0
96069104	male	20	0
691410	male	67	0
685327	female	82	0
687218	male	67	0
694799	male	67	0
706645	male	60	0
693870	female	60	0
700670	female	42	0
681867	female	56	0
695175	male	23	0
696258	female	21	0
96069082	male	21	0
696199	male	36	0
703297	male	78	0
710145	female	68	0
700373	female	66	0
696642	male	29	0
704701	male	45	0
7112010019	male	44	0
699622	male	61	0
6000191168	male	30	0
96070031	male	29	0
688082	female	79	0
98005501	male	27	0
710342	female	33	0
690773	female	23	0
359223	male	84	0
697059	female	52	0
96070413	male	18	0
707639	male	42	0
692534	female	32	0
686602	female	90	0
96029626	male	19	0
96086921	male	21	0
708275	female	32	0
705856	female	20	0
694645	male	6	0
695615	female	1	0
683949	female	55	0
695774	male	52	0
706110	female	49	0
404616	male	79	0
686666	female	34	0
589739	female	38	0
692499	male	85	0
686399	female	56	0
693587	female	58	0
707617	male	34	0
321927	male	46	0
686033	female	27	0
702986	male	56	0
685273	female	85	0
698380	male	41	0
686483	male	67	0
550362	male	64	0
453457	male	83	0
704195	male	79	0
637019	female	67	0
695085	male	11	0
689087	male	59	0
694035	male	19	0
691110	male	5	0
699376	female	2	0
687283	male	59	0
693313	male	18	0
619199	female	77	0
692550	female	68	0
634673	male	75	0
637421	female	43	0
96069532	female	22	0
699062	female	25	0
696172	female	59	0
699440	male	71	0
547503	female	67	0
696531	female	57	0
694947	female	52	0
408275	male	44	0
687041	female	30	0
96084868	male	19	0
704181	female	31	0
685380	female	61	0
96020037	male	20	0
695441	female	37	0
6002180048	male	36	0
662797	male	3	0
470669	female	44	0
685461	female	43	0
687074	male	36	0
631247	male	61	0
532599	female	55	0
657939	male	64	0
685205	female	19	0
687280	female	56	0
649843	female	76	0
686092	male	4	0
96020063	male	23	0
691793	male	4	0
701280	female	24	0
698244	female	29	0
687985	female	63	0
694302	male	36	0
97011051	male	19	0
676862	female	32	0
697266	male	77	0
618471	male	58	0
678701	female	38	0
696914	male	36	0
690161	male	2	0
96601	male	53	0
96069423	male	18	0
704488	female	42	0
96029631	female	24	0
669170	female	62	0
584201	male	6	0
96068940	male	22	0
626325	male	62	0
707566	male	43	0
96069453	male	17	0
710041	male	77	0
539286	female	54	0
689015	male	3	0
662088	male	51	0
690548	female	55	0
635918	male	52	0
687974	female	66	0
689418	male	15	0
8310310901	male	32	0
8307190901	male	32	0
695485	male	31	0
6000990536	male	19	0
708785	male	27	0
538743	female	65	0
703312	male	73	0
687024	male	63	0
693534	male	50	0
685965	female	64	0
648169	female	64	0
695188	male	81	0
9004075519	male	25	0
96086135	male	28	0
96086665	male	21	0
98024287	male	24	0
338267	male	85	0
693439	female	20	0
704958	female	23	0
701540	male	52	0
290343	female	81	0
696783	male	73	0
710761	female	59	0
688528	male	64	0
685622	male	57	0
609249	female	40	0
684787	male	71	0
690136	male	85	0
697597	male	6	0
705756	female	51	0
690819	male	44	0
705284	female	44	0
353854	female	67	0
689575	female	20	0
382776	female	42	0
689411	male	29	0
698264	male	65	0
691059	male	53	0
705934	female	71	0
705482	male	28	0
582390	male	68	0
97001084	female	7	0
709222	female	64	0
701535	male	60	0
622268	male	73	0
96006553	male	21	0
405312	female	52	0
586903	female	57	0
78021	male	78	0
700630	male	43	0
687479	male	58	0
690508	female	49	0
696891	male	48	0
702771	male	42	0
96070298	male	20	0
679089	female	44	0
6810180003	male	47	0
98013849	male	23	0
639425	female	65	0
707576	female	81	0
662809	male	66	0
708069	male	8	0
704967	female	36	0
97011332	male	19	0
690768	male	80	0
692095	female	53	0
704048	male	58	0
685832	male	71	0
690899	male	66	0
686084	male	23	0
698246	male	50	0
654123	male	75	0
595492	male	43	0
693612	female	25	0
665601	female	52	0
576300	female	68	0
415925	female	75	0
698037	male	14	0
633755	female	63	0
697894	male	2	0
6001400010	female	25	0
708984	male	36	0
705645	female	77	0
689122	female	47	0
705114	female	59	0
687127	female	73	0
130605	male	81	0
698193	female	58	0
702023	male	27	0
702681	male	4	0
696967	female	59	0
489553	male	71	0
704917	female	50	0
682986	female	76	0
693348	female	41	0
96086973	male	18	0
704161	male	71	0
686357	female	56	0
238447	male	55	0
698657	male	66	0
694642	male	51	0
399624	male	53	0
672060	male	59	0
700843	female	25	0
703792	female	32	0
354469	female	48	0
702717	male	65	0
700422	male	53	0
96058574	female	23	0
674211	female	58	0
664027	female	52	0
443911	male	53	0
97010534	male	19	0
708968	male	23	0
590733	male	53	0
696461	male	1	0
707974	female	68	0
707795	male	48	0
688745	female	24	0
598025	female	18	0
688367	male	48	0
96085701	male	21	0
6000940358	male	26	0
635597	male	66	0
688716	female	61	0
686539	male	62	0
696390	male	57	0
710722	female	54	0
687043	male	75	0
693475	male	36	0
681112	female	60	0
696137	male	37	0
685611	female	33	0
96086469	male	21	0
687476	male	40	0
702273	male	32	0
695968	male	79	0
689048	male	57	0
708162	male	61	0
668215	female	24	0
662073	male	74	0
695179	male	63	0
498461	female	64	0
702176	male	30	0
692368	male	63	0
694783	female	74	0
706643	male	61	0
693396	female	67	0
679372	male	63	0
681929	female	59	0
96066715	male	21	0
688005	female	51	0
96067410	male	18	0
693672	female	48	0
693943	male	68	0
685762	male	65	0
690831	female	33	0
625057	female	12	0
708533	female	88	0
684217	female	47	0
698995	male	74	0
696124	female	87	0
701680	male	26	0
710576	male	51	0
707546	female	67	0
691558	male	59	0
706934	female	44	0
694670	male	9	0
700159	male	49	0
353908	male	41	0
695021	male	77	0
703593	female	44	0
709595	male	46	0
96086548	female	23	0
706245	female	63	0
692110	male	37	0
694274	female	29	0
403418	female	34	0
709671	female	62	0
616261	male	58	0
96086247	male	19	0
688339	male	64	0
700645	female	55	0
702218	male	53	0
698421	male	19	0
694369	male	2	0
7603161002	female	40	0
182307	female	61	0
97011280	male	18	0
96020273	male	19	0
704970	male	70	0
96052237	male	20	0
657688	female	43	0
379955	female	89	0
409246	female	59	0
96069970	male	18	0
701666	male	26	0
687047	female	53	0
96070746	male	19	0
694253	male	63	0
6001000108	male	34	0
706263	male	43	0
686592	female	75	0
710029	male	53	0
703645	male	2	0
685771	male	54	0
703292	male	61	0
710021	female	47	0
689304	female	39	0
685234	female	47	0
696502	male	64	0
701786	female	50	0
184861	female	62	0
708007	male	50	0
700624	male	53	0
710361	male	59	0
96029743	male	19	0
710228	female	75	0
701259	male	54	0
96070307	male	20	0
689638	male	49	0
12157	male	30	0
695297	male	61	0
97010965	male	22	0
684764	male	65	0
6000980238	male	26	0
701624	female	80	0
688149	female	67	0
688693	male	19	0
96086958	male	22	0
702019	male	67	0
695672	female	48	0
702319	male	79	0
459169	female	52	0
696393	male	55	0
710098	male	71	0
96054877	male	22	0
710748	male	63	0
702941	male	31	0
690072	male	15	0
707189	female	66	0
698710	female	40	0
580250	female	76	0
700341	male	52	0
659948	male	62	0
496303	female	73	0
98025417	male	24	0
96068893	male	18	0
688324	male	33	0
709752	male	69	0
440602	male	71	0
634603	male	56	0
685280	male	58	0
707564	female	40	0
690867	female	60	0
704210	male	16	0
689760	male	61	0
690625	male	70	0
669473	male	64	0
692254	male	49	0
419071	male	28	0
707090	male	63	0
652383	male	55	0
709032	male	50	0
709536	female	18	0
477894	female	58	0
695953	male	43	0
663073	female	42	0
684933	female	28	0
470542	female	78	0
689224	female	48	0
700008	male	34	0
695695	male	57	0
96057206	male	23	0
687366	female	46	0
701625	male	64	0
8106010007	male	34	0
289543	male	51	0
6001000086	female	34	0
696042	male	57	0
581800	female	66	0
702913	male	28	0
694582	female	11	0
688081	female	62	0
691671	female	18	0
685094	male	65	0
689867	female	32	0
6000040256	male	23	0
691442	male	42	0
96071674	male	21	0
701917	male	25	0
99030017	male	34	0
698409	female	75	0
709700	male	50	0
691949	male	17	0
699474	male	18	0
655420	male	65	0
493036	male	53	0
688016	male	72	0
694331	female	56	0
707552	male	70	0
6811010013	male	47	0
695739	male	39	0
342980	female	73	0
498492	female	74	0
688004	male	58	0
688997	male	69	0
558729	male	72	0
704945	male	29	0
31340	male	33	0
513457	male	6	0
270756	male	29	0
700680	female	50	0
685353	female	77	0
696758	male	55	0
623104	male	78	0
703185	male	29	0
686079	male	65	0
665600	male	66	0
367795	male	83	0
6000981112	male	18	0
708924	male	28	0
693950	female	43	0
704045	female	65	0
99007128	male	30	0
685306	male	4	0
708631	male	50	0
96068566	female	21	0
8001010015	male	35	0
690090	female	46	0
700343	male	31	0
652236	female	66	0
696660	female	52	0
705574	male	31	0
689764	male	21	0
684744	female	47	0
696902	female	30	0
200555	female	57	0
350459	female	18	0
703552	male	80	0
689325	female	58	0
98015357	male	29	0
20664	male	32	0
254285	male	56	0
98000326	female	28	0
6000820043	male	38	0
709083	female	57	0
706001	female	48	0
698570	male	29	0
680392	male	65	0
656935	female	56	0
694509	male	44	0
685663	female	61	0
704679	female	65	0
688335	female	49	0
685059	male	51	0
685435	female	30	0
96049718	female	24	0
639582	female	66	0
697007	female	51	0
661643	male	58	0
693056	female	34	0
328653	female	56	0
697583	female	35	0
702537	female	78	0
689741	male	1	0
399218	female	67	0
180895	female	68	0
6000940094	male	26	0
705034	male	59	0
708167	male	37	0
697611	male	29	0
6000420034	female	23	0
703648	male	36	0
688877	male	52	0
651535	female	46	0
305836	male	63	0
690574	male	48	0
693267	male	64	0
691510	female	38	0
687046	female	45	0
687979	female	30	0
422853	female	36	0
704544	male	1	0
653418	female	47	0
691150	male	29	0
687599	male	78	0
669559	male	73	0
698755	male	21	0
685111	male	9	0
96020032	male	17	0
710411	male	50	0
700491	female	55	0
690992	male	45	0
690770	female	63	0
694177	male	4	0
596801	male	61	0
689162	male	52	0
687119	female	79	0
707732	female	38	0
456675	female	57	0
637080	male	64	0
692434	female	26	0
441516	male	10	0
665271	male	4	0
708972	female	60	0
676491	female	40	0
695631	female	48	0
698672	male	5	0
426752	male	58	0
701489	female	22	0
694699	male	89	0
700768	female	34	0
670005	male	5	0
694244	female	80	0
689721	female	55	0
699524	male	67	0
96057380	female	19	0
682099	male	69	0
685933	female	41	0
96071775	male	26	0
701580	female	43	0
421858	male	56	0
483351	female	85	0
693316	female	18	0
693684	female	45	0
707791	female	55	0
687465	female	85	0
700047	male	38	0
604666	female	34	0
96085889	male	22	0
557171	male	66	0
97001442	male	26	0
709437	male	47	0
330586	male	86	0
706710	male	4	0
693201	female	51	0
690782	male	6	0
706295	female	65	0
692867	female	74	0
629254	female	78	0
686764	male	51	0
697628	female	2	0
688728	female	38	0
564944	male	82	0
671160	female	61	0
13986	male	32	0
701704	male	53	0
384207	male	52	0
624376	female	67	0
699701	female	61	0
685825	female	52	0
700078	male	1	0
689456	female	57	0
685368	female	61	0
698312	female	25	0
702315	male	71	0
700935	male	67	0
707614	female	36	0
473624	male	61	0
544427	female	63	0
690678	female	32	0
688218	female	48	0
391049	male	71	0
701953	female	62	0
700713	female	30	0
675938	male	73	0
700866	male	48	0
701493	female	50	0
708335	female	23	0
685546	male	31	0
692635	male	43	0
331869	male	60	0
96071251	male	19	0
671586	male	55	0
305904	female	58	0
704489	male	77	0
96068632	male	22	0
97011611	male	19	0
287390	male	55	0
97004916	male	22	0
688238	male	4	0
657038	female	14	0
500911	female	41	0
702745	female	30	0
702223	female	55	0
96070092	male	17	0
686674	male	56	0
681305	female	76	0
334184	female	44	0
99081064	male	33	0
710083	male	62	0
688476	female	51	0
384570	female	48	0
687374	female	73	0
627306	male	74	0
5706170001	male	58	0
691478	female	39	0
96071753	male	18	0
240977	male	29	0
700425	female	68	0
698115	female	71	0
709617	female	11	0
685022	female	20	0
691489	male	50	0
695487	female	24	0
708599	male	61	0
678784	female	58	0
706806	female	73	0
699773	female	27	0
696225	male	50	0
708262	male	29	0
497778	male	76	0
98026988	male	24	0
675095	male	58	0
704915	male	62	0
6402020003	male	52	0
697413	male	5	0
710264	male	76	0
706608	female	48	0
689089	male	48	0
115135	female	73	0
691457	male	65	0
686841	male	72	0
689255	female	57	0
688170	male	53	0
6000960456	male	24	0
688804	female	59	0
687272	female	77	0
588627	male	5	0
6000191111	female	34	0
460588	male	9	0
708073	female	39	0
685938	female	26	0
710192	female	35	0
96066654	male	19	0
96054150	male	23	0
700896	male	51	0
686509	male	62	0
6000981079	male	29	0
706441	male	64	0
698585	male	51	0
651773	female	66	0
685025	female	10	0
643720	female	22	0
710549	female	28	0
708387	female	26	0
690620	female	45	0
709960	female	52	0
684907	female	62	0
684351	female	52	0
692498	female	30	0
96086227	male	20	0
708189	male	57	0
694493	female	24	0
685489	male	18	0
468976	male	74	0
693721	female	49	0
698170	male	18	0
661467	male	67	0
710301	male	22	0
708958	male	39	0
710275	female	53	0
694083	female	39	0
687150	male	61	0
6000981349	female	21	0
589539	male	3	0
705735	female	38	0
654777	male	74	0
663091	female	67	0
696579	female	55	0
678771	female	43	0
96020378	female	72	0
683718	male	50	0
702317	male	59	0
656991	female	55	0
704163	female	29	0
683334	female	57	0
90001688	male	34	0
688132	female	25	0
694073	female	80	0
96068716	male	17	0
6000040294	male	22	0
696709	male	38	0
688765	female	28	0
3112070001	male	84	0
689041	female	40	0
687275	female	82	0
6000890348	male	24	0
96067126	male	19	0
682259	female	65	0
708068	male	5	0
96055530	male	22	0
183005	female	61	0
698247	female	23	0
96086508	male	21	0
616970	female	41	0
96071671	male	29	0
686201	female	54	0
695036	male	62	0
697843	male	39	0
6301210001	male	53	0
694781	male	68	0
132918	male	67	0
96019506	female	25	0
685265	male	59	0
706973	male	5	0
708775	male	63	0
96050513	male	22	0
707810	female	40	0
193126	female	59	0
697092	male	40	0
363504	male	64	0
708102	male	9	0
708736	male	1	0
703848	male	51	0
710433	male	43	0
691982	male	50	0
98027803	male	24	0
437286	male	80	0
697021	male	72	0
618580	female	33	0
685946	female	56	0
6000680031	male	39	0
348701	male	98	0
687669	male	64	0
703495	male	60	0
705075	male	18	0
701177	female	49	0
298824	male	65	0
705765	female	25	0
530813	female	66	0
710248	female	84	0
702437	female	64	0
682676	male	63	0
484526	male	58	0
709139	female	68	0
706154	male	79	0
97004979	female	61	0
461462	male	83	0
685146	male	41	0
408250	male	80	0
686305	female	57	0
691477	male	45	0
6000954625	male	33	0
420254	male	87	0
702081	male	55	0
380490	female	15	0
692216	female	15	0
696276	female	66	0
6000190990	female	55	0
690760	male	42	0
688467	male	62	0
684887	female	43	0
335440	female	42	0
704858	male	31	0
708404	male	10	0
709170	female	6	0
696622	male	64	0
697623	female	76	0
686086	male	39	0
694751	female	53	0
686393	male	57	0
706883	male	17	0
700009	male	73	0
695501	female	46	0
686078	female	77	0
680263	male	60	0
697230	male	32	0
698878	female	63	0
682387	female	36	0
6000890284	male	21	0
686618	female	36	0
683349	female	47	0
96019228	female	21	0
696495	male	58	0
188307	male	68	0
678621	female	68	0
701761	female	76	0
688925	male	61	0
690156	male	26	0
657229	male	66	0
364320	female	52	0
7909010031	male	36	0
476293	female	39	0
685544	male	61	0
700743	female	31	0
701595	male	36	0
96057805	male	20	0
692058	female	27	0
691941	male	23	0
447797	female	39	0
8603280901	male	29	0
96008560	male	29	0
686732	female	65	0
674638	male	63	0
696911	male	60	0
702505	female	76	0
384879	female	41	0
708908	male	72	0
687909	female	21	0
671174	male	46	0
693025	male	66	0
690459	female	17	0
695910	female	62	0
556322	female	56	0
697787	female	68	0
708378	male	61	0
700830	male	43	0
692004	female	49	0
669656	female	30	0
579467	female	56	0
698146	female	49	0
707071	female	39	0
615790	female	64	0
675324	male	18	0
659723	male	62	0
697845	male	37	0
652595	male	66	0
694754	male	47	0
691810	male	77	0
667477	male	33	0
6811100001	male	47	0
702181	male	80	0
703412	male	51	0
599510	female	64	0
695031	male	39	0
682373	female	59	0
553904	male	78	0
253689	male	83	0
703240	male	11	0
685141	male	62	0
654867	female	49	0
699267	male	20	0
96057527	female	22	0
678341	female	65	0
710764	female	24	0
686898	male	74	0
689361	male	11	0
686974	male	66	0
691755	male	18	0
697955	female	62	0
693628	female	31	0
702566	female	70	0
680309	male	56	0
702781	female	60	0
99004921	male	33	0
96020348	male	24	0
96084620	male	31	0
541390	male	44	0
430397	male	79	0
692165	female	53	0
679223	female	65	0
704566	female	63	0
685742	female	59	0
696997	female	25	0
686661	female	49	0
705948	male	37	0
706252	male	10	0
97010576	male	21	0
96019570	male	23	0
708882	female	31	0
96057786	male	19	0
698785	female	26	0
685098	female	55	0
461197	female	16	0
689939	male	62	0
699156	male	67	0
688138	male	52	0
465107	female	38	0
674548	male	49	0
698500	female	53	0
523571	female	68	0
693183	male	46	0
678871	male	72	0
706282	male	53	0
691244	male	22	0
707812	female	39	0
709050	male	51	0
689320	male	63	0
697253	male	51	0
369095	female	16	0
6503210001	male	51	0
257961	male	51	0
694088	female	75	0
690406	male	12	0
684662	female	51	0
697321	male	25	0
686204	female	47	0
698196	female	69	0
96086333	male	22	0
651821	female	40	0
707142	male	65	0
706506	female	61	0
700355	male	62	0
254813	male	90	0
697022	male	65	0
692974	male	60	0
685081	male	79	0
659169	male	67	0
663371	female	50	0
504925	male	28	0
693351	male	57	0
96018785	male	20	0
6000981097	male	32	0
687798	female	29	0
691139	male	41	0
709388	male	53	0
213279	male	47	0
691630	female	63	0
99018503	male	33	0
708285	female	47	0
706151	female	73	0
688123	male	64	0
685204	female	23	0
697556	female	28	0
690827	male	3	0
705766	male	46	0
693155	male	46	0
707173	female	65	0
455303	female	67	0
704921	male	64	0
687343	female	53	0
6001010046	female	37	0
689038	female	34	0
704017	female	65	0
688261	male	61	0
98029799	male	24	0
692134	female	63	0
692114	female	40	0
695687	male	3	0
707092	female	33	0
687200	male	52	0
677886	male	50	0
360632	female	40	0
693358	female	29	0
567334	male	29	0
688574	female	54	0
536613	female	49	0
709965	female	44	0
10828	male	35	0
683142	female	42	0
686224	female	77	0
685993	male	36	0
6000980245	male	25	0
693096	male	44	0
697937	female	69	0
659577	female	63	0
501119	female	47	0
99041196	male	33	0
526233	male	56	0
689292	female	63	0
692840	male	32	0
679459	female	48	0
701044	female	69	0
688206	female	45	0
397996	male	32	0
697857	female	28	0
687134	female	24	0
336889	female	48	0
679070	female	74	0
693389	female	40	0
661848	female	40	0
615103	female	68	0
690806	male	81	0
688391	male	24	0
547082	male	52	0
687638	male	13	0
548446	male	66	0
346587	male	47	0
703871	female	50	0
709859	female	62	0
693236	female	52	0
674163	female	42	0
97011683	male	18	0
707577	female	45	0
96067500	male	20	0
96056192	male	35	0
689274	female	62	0
689063	female	47	0
698711	female	36	0
7258	male	31	0
694251	male	24	0
7909110001	male	36	0
671200	female	56	0
675020	male	70	0
703661	female	67	0
702244	male	56	0
703808	female	30	0
690898	male	35	0
682070	female	77	0
661247	female	66	0
687323	female	49	0
329689	female	88	0
688568	female	35	0
96071289	male	20	0
6000190181	male	38	0
710142	female	27	0
451969	female	40	0
688471	female	79	0
696818	male	55	0
96004042	female	29	0
96019428	male	18	0
546544	male	83	0
516344	female	62	0

## Sheet: Neurosurgery
patient ID	gender	age (years)	YLC count
691333	female	79	29539.5
704275	male	34	2495.7
688780	male	88	1772.9
249845	female	75	1313.9
689395	female	64	695.9
564673	male	41	661.4
465813	male	64	537.8
692834	female	52	492.8
434171	male	78	397.9
709747	female	61	387
687155	male	10	279
3506040004	female	80	250.3
601410	female	41	241.1
700609	male	43	218.1
705457	female	68	194
691590	male	52	151.5
708272	male	53	130.5
709446	female	55	120.8
686272	female	45	90.2
686330	male	74	73.8
473219	male	77	61.2
689027	male	45	58
701249	male	70	50.3
644790	female	65	32.8
461471	male	50	31.2
704427	male	65	30.3
699339	male	73	28.9
96018769	male	21	26.2
618373	male	47	19.3
686636	male	71	18.5
689199	male	58	16.1
702634	female	53	0
707931	female	62	0
685881	male	59	0
705583	female	47	0
692248	male	61	0
701926	female	85	0
484666	female	63	0
708172	male	62	0
709522	male	57	0
691747	male	66	0
582396	male	62	0
693020	female	67	0
710737	male	25	0
690629	female	27	0
498170	female	71	0
690322	female	71	0
698564	male	17	0
687191	female	74	0
687584	male	56	0
640236	male	59	0
686410	male	63	0
664745	female	64	0
674599	male	34	0
709756	male	65	0
689321	male	50	0
241421	male	76	0
710827	female	76	0
696691	female	57	0
691643	male	16	0
328998	female	68	0
506452	female	80	0
688431	male	47	0
687576	male	88	0
704188	male	66	0
689289	male	47	0
700318	female	82	0
687877	female	15	0
702452	female	53	0
687359	female	7	0
685118	male	67	0
353915	male	23	0
690741	female	48	0
479069	female	42	0
468079	male	11	0
654226	female	50	0
693271	female	75	0
645571	female	70	0
695882	female	30	0
687911	female	49	0
448983	male	67	0
689540	male	45	0
701198	male	24	0
699374	female	43	0
687222	male	56	0
700404	female	57	0
702230	female	60	0
619380	male	67	0
691771	female	64	0
710163	female	77	0
672702	male	55	0
692394	female	68	0
681091	female	63	0
549304	male	86	0
685858	female	52	0
689266	male	7	0
377846	female	69	0
694139	male	63	0
709902	male	63	0
688772	female	47	0
447758	male	44	0
635685	female	26	0
689652	male	91	0
618287	female	59	0
685165	male	55	0
3612240002	female	78	0
684785	male	67	0
705722	male	60	0
693239	male	65	0
696751	male	48	0
707640	male	49	0
674219	male	41	0
690748	female	38	0
699752	female	32	0
687574	female	64	0
710770	male	26	0
695904	female	55	0
690569	male	64	0
688079	female	73	0
470758	male	68	0
694431	male	45	0
701448	male	82	0
691547	male	36	0
688410	female	55	0
685670	female	33	0
691677	male	54	0
301699	male	57	0
698169	male	42	0
691874	female	79	0
702583	male	71	0
687844	male	9	0
692904	male	47	0
708818	male	44	0
700059	male	65	0
686548	female	25	0
691060	male	56	0
697592	male	16	0
702166	male	8	0
686581	female	59	0
691922	male	51	0
694948	female	59	0
690165	female	62	0
692805	male	49	0
685063	female	67	0
694709	male	62	0
701113	female	57	0
694848	male	25	0
705806	male	56	0
685358	female	51	0
697174	female	43	0
691907	female	63	0
686541	male	79	0
654953	male	68	0
688559	male	68	0
533558	male	74	0
693809	female	79	0
704512	male	56	0
706177	female	52	0
704275	male	32	0
692779	male	48	0
686420	male	47	0
391010	male	53	0
329813	male	66	0
569152	male	62	0
697552	female	66	0
698764	male	53	0
703557	female	50	0
343689	male	50	0
689114	male	56	0
688049	male	37	0
698267	female	14	0
688439	female	63	0
707171	female	54	0
687328	male	50	0
690577	male	60	0
692647	female	23	0
704786	male	63	0
688045	male	50	0
690436	male	58	0
97005982	male	23	0
37763	male	29	0
549485	female	63	0
701782	male	55	0
636802	male	53	0
703044	female	49	0
686585	female	25	0
706666	female	38	0
700057	male	68	0
598395	female	60	0
689178	male	69	0
578414	male	37	0
708133	male	67	0
703062	female	50	0
694250	male	70	0
705138	female	66	0
654425	male	49	0
157198	female	77	0
695543	female	27	0
707676	female	61	0
702222	male	78	0
635292	female	60	0
686820	female	62	0
706579	female	49	0
434996	male	82	0
707990	male	48	0
446101	male	37	0
409250	male	31	0
561281	female	41	0
709454	male	39	0
707878	male	16	0
705450	male	43	0
340274	male	44	0
700364	female	50	0
690093	female	69	0
707672	female	35	0
691736	male	66	0
96057826	male	18	0
685267	female	68	0
686507	female	71	0
625202	male	54	0
690097	male	26	0
699967	female	58	0
593518	female	59	0
699806	male	24	0
696646	female	57	0
709804	male	69	0
685262	female	54	0
709910	female	50	0
689913	female	52	0
691292	female	67	0
695872	male	61	0
710199	male	65	0
684303	female	53	0
689669	female	52	0
695932	male	51	0
688420	female	49	0
646597	female	46	0
702018	female	63	0
631211	male	61	0
706174	male	66	0
471563	female	25	0
710084	female	52	0
707006	male	3	0
708286	female	52	0
97002647	male	28	0
414988	female	85	0
693181	male	39	0
700067	male	46	0
710782	male	68	0
703105	female	53	0
666150	female	61	0
582017	female	71	0
688239	male	43	0
691929	male	20	0
700596	female	6	0
685979	male	56	0
613060	female	63	0
695413	female	56	0
701583	female	63	0
685656	male	45	0
575494	female	54	0
699061	male	61	0
97003946	male	64	0
294206	male	70	0
189134	male	81	0
700550	male	75	0
629673	female	60	0
690377	female	52	0
694528	male	63	0
687942	female	58	0
706016	male	56	0
707154	female	51	0
704459	male	56	0
707461	male	58	0
701560	male	53	0
692900	female	59	0
710080	female	66	0
703894	male	48	0
702843	female	48	0
686534	female	57	0
697700	male	37	0
696780	female	59	0
697355	male	27	0
686275	male	57	0
691147	female	16	0
687006	female	51	0
696800	female	60	0
696186	male	27	0
698793	female	68	0
694976	female	63	0
681702	male	29	0
701112	male	67	0
698722	male	49	0
410785	male	36	0
694364	female	47	0
689438	male	25	0
687823	male	30	0
701453	male	49	0
683285	female	68	0
710582	male	63	0
694847	female	59	0
692648	female	46	0
6000980915	male	40	0
684487	male	70	0
262751	female	71	0
696411	female	71	0
691517	male	62	0
509919	male	69	0
285146	male	51	0
689239	female	52	0
687138	male	50	0
694708	female	63	0
215687	male	92	0
692934	male	21	0
3410140002	female	81	0
687018	female	21	0
710382	male	50	0
691374	female	50	0
696796	male	45	0
367353	male	84	0
97000561	male	26	0
704997	female	39	0
696872	male	87	0
693669	female	55	0
694136	male	38	0
706066	male	64	0
695823	female	65	0
701571	male	43	0
691186	male	69	0
685169	male	70	0
710350	male	51	0
685552	male	30	0
687145	female	48	0
695740	female	43	0
447934	female	22	0
690557	male	48	0
707427	female	64	0
266453	male	85	0
691261	male	77	0
692509	female	13	0
693720	male	57	0
705981	female	58	0
705763	male	33	0
692417	male	59	0
706769	male	21	0
689234	male	57	0
688822	male	54	0
695380	male	58	0
697149	male	65	0
243194	male	45	0
708545	female	29	0
685797	male	52	0
693482	female	70	0
702985	male	59	0
700006	male	82	0
693263	male	69	0
6001200050	male	24	0
642111	male	61	0
398987	female	37	0
687407	female	50	0
685136	female	62	0
708525	female	53	0
619183	female	64	0
96084711	male	22	0
689300	female	61	0
703290	male	59	0
709501	female	44	0
699420	male	55	0
96050791	male	26	0
558227	female	66	0
450287	male	61	0
693338	female	10	0
684494	female	70	0
693450	male	47	0
709551	male	35	0
693642	male	57	0
687064	female	44	0
700146	male	69	0
694994	male	58	0
687843	male	73	0
694651	female	56	0
701608	female	46	0
701779	female	13	0
705911	female	54	0
688174	male	6	0
704717	female	45	0
692033	female	66	0
701610	male	64	0
96029592	male	18	0
708815	female	62	0
696294	male	70	0
688768	female	66	0
693297	male	41	0
707493	female	83	0
584771	male	66	0
706372	female	27	0
3506010006	female	80	0
703205	female	62	0
709138	female	69	0
680357	male	74	0
705246	male	40	0
700740	male	17	0
699500	male	52	0
700631	female	59	0
693621	female	59	0
696535	female	67	0
261141	male	90	0
685700	male	62	0
685696	female	51	0
690509	male	78	0
491079	male	47	0
700462	male	35	0
694635	male	63	0
688179	male	53	0
696019	female	42	0
336142	female	82	0
698065	male	46	0
600754	female	66	0
688767	male	64	0
685330	male	87	0
705914	female	73	0
518604	male	45	0
705514	male	53	0
686982	male	51	0
688263	female	34	0
686291	female	43	0
686591	male	64	0
402105	female	82	0
686623	female	65	0
705683	male	42	0
707387	male	52	0
698671	female	41	0
709980	female	42	0
690044	female	47	0
706317	male	46	0
696022	male	11	0
696048	female	18	0
688923	male	32	0
697515	female	52	0
700695	male	24	0
644398	female	65	0
254927	male	92	0
688114	female	68	0
709991	male	21	0
695238	female	73	0
686164	female	71	0
690559	male	53	0
693895	male	26	0
691043	male	57	0
689920	male	65	0
691507	male	44	0
692838	female	64	0
690801	female	55	0
694504	female	58	0
653317	male	51	0
691074	female	37	0
629032	male	49	0
692724	female	67	0
96051740	male	25	0
693415	male	52	0
701990	male	23	0
696701	female	40	0
702203	male	47	0
706274	male	22	0
689592	female	52	0
703960	male	41	0
708683	male	69	0
701053	male	74	0
697146	male	54	0
400999	male	68	0
699175	male	59	0
696935	male	68	0
386781	male	68	0
686964	male	32	0
679124	male	39	0
618598	male	63	0
579428	female	82	0
696436	female	60	0
690376	male	41	0
646441	male	78	0
710259	male	69	0
479764	male	27	0
681631	male	75	0
687879	male	63	0
709327	male	50	0
685701	male	36	0
688017	female	65	0
709754	female	55	0
701266	male	8	0
685915	male	63	0
691423	female	46	0
701902	female	53	0
688181	male	62	0
687739	female	15	0
708568	male	32	0
623225	female	42	0
607048	male	47	0
8111150601	male	34	0
6212010015	male	52	0
708556	female	40	0
689828	male	62	0
696163	female	61	0
695975	male	64	0
693083	male	73	0
687856	male	52	0
688267	male	43	0
541034	female	72	0
695114	female	70	0
635477	male	52	0
692264	female	60	0
689831	male	49	0
695357	male	38	0
692836	male	82	0
6609070003	male	49	0
578694	female	60	0
703824	male	62	0
8003010009	male	35	0
245821	male	86	0
694349	male	31	0
690020	male	30	0
208841	male	87	0
697774	male	52	0
706747	female	69	0
696389	female	5	0
680488	male	37	0
704328	male	74	0
698698	male	66	0
705335	male	56	0
688146	male	53	0
679434	male	55	0
702518	male	24	0
689168	female	65	0
96019921	female	23	0
710274	male	42	0
694430	male	3	0
656991	female	54	0
696052	female	53	0
687360	female	51	0
686340	male	76	0
709434	female	61	0
132918	male	67	0
685177	female	81	0
695764	female	69	0
689115	male	64	0
702721	female	50	0
685527	male	65	0
8510060901	male	30	0
685006	male	53	0
685629	male	33	0
692795	male	45	0
709668	male	79	0
695415	male	87	0
705629	female	82	0
702523	female	40	0
467685	male	56	0
687132	male	47	0
693027	female	35	0
689969	female	51	0
683986	male	56	0
687084	male	40	0
693492	male	45	0
702866	female	69	0
672401	male	66	0
693581	male	64	0
703126	male	55	0
702812	male	57	0
559620	male	60	0
701141	female	85	0
575609	male	65	0
697317	male	68	0
595360	female	74	0
686353	female	47	0
557175	female	53	0
665711	female	45	0
692975	male	52	0
690757	male	26	0
541612	male	59	0
704032	female	44	0
685740	female	50	0
689677	male	9	0
687124	female	67	0
695017	male	47	0
702646	male	46	0
692557	female	59	0
699782	male	42	0
689569	male	49	0
704129	male	42	0
504935	female	61	0
693940	male	61	0
710766	male	57	0
709679	male	63	0
697023	female	36	0
685581	male	69	0
525714	male	64	0
684567	male	68	0
647841	male	69	0
647841	male	69	0
689368	male	41	0
710262	male	45	0
690428	female	63	0
694678	female	50	0
458855	male	54	0
693634	male	86	0
456615	male	74	0
707120	male	29	0
696954	female	52	0
695346	male	48	0
696770	female	63	0
686205	female	49	0
702219	female	48	0
694660	male	52	0
545421	male	63	0
685190	female	57	0
699987	male	37	0
704873	female	63	0
699268	male	50	0
699410	female	74	0
687670	male	74	0
703160	male	75	0
697960	male	48	0
687725	male	50	0
686605	female	70	0
708463	male	62	0
690412	male	63	0
694621	male	45	0
700408	female	62	0
232922	male	61	0
687231	male	47	0
490545	male	72	0
697041	female	66	0
645610	male	78	0
707113	male	72	0
686242	female	50	0
706559	female	61	0
679581	male	49	0
695518	male	63	0
696399	male	46	0
2805250002	female	87	0
6904030001	male	47	0
685336	female	74	0
656526	male	62	0
654045	female	49	0
702855	male	36	0
704169	male	28	0
432564	male	64	0
703066	female	65	0

## Sheet: Vascular surgery
patient ID	gender	age (years)	YLC count
684857	female	54	15952
427187	female	70	1956.6
6000190995	male	18	1178
704808	male	50	127.8
690765	female	47	118.4
702027	female	24	106.8
598471	female	63	101.9
704164	female	83	76.9
219332	female	83	70.1
692120	female	48	65.6
649441	female	87	64
682089	female	79	57.8
698164	female	43	53.9
709956	male	53	46.6
525545	male	72	43.5
699609	female	26	42.4
694400	male	52	40.8
698240	female	62	22.2
668077	female	39	19.2
691083	male	65	0
694738	female	75	0
697257	female	76	0
685348	female	57	0
704631	male	53	0
7907130003	male	36	0
0096086395	male	23	0
662212	male	65	0
651013	female	54	0
704708	male	51	0
685148	female	58	0
701360	male	73	0
696658	male	52	0
699785	male	58	0
689961	male	51	0
704306	female	74	0
703936	female	46	0
699818	male	50	0
705742	female	47	0
696813	male	71	0
691434	female	57	0
694628	female	46	0
698395	male	76	0
702180	male	37	0
614239	male	57	0
702106	female	53	0
707056	male	50	0
694189	male	64	0
705831	female	50	0
704575	female	61	0
708811	female	53	0
689408	female	24	0
688349	female	61	0
699896	male	52	0
397544	male	43	0
6000990004	female	39	0
691561	female	60	0
693132	female	66	0
691788	male	57	0
691470	male	67	0
689936	female	67	0
0096067707	male	19	0
691600	male	44	0
696728	female	60	0
679762	male	48	0
409885	female	79	0
701523	male	66	0
703689	male	67	0
687872	male	58	0
709086	male	57	0
710063	female	55	0
697995	male	54	0
685605	male	63	0
540251	male	66	0
700414	male	29	0
692866	female	65	0
693961	female	67	0
697327	male	26	0
709731	female	59	0
702189	male	46	0
692463	female	67	0
694980	female	80	0
697760	male	83	0
706965	female	62	0
685161	male	60	0
710713	female	57	0
694478	male	63	0
366498	male	76	0
706637	female	91	0
696562	male	57	0
654378	female	24	0
658486	male	76	0
705436	male	50	0
562740	male	72	0
693932	female	64	0
699456	female	46	0
706928	male	57	0
6001000203	male	23	0
624927	male	47	0
709267	male	81	0
709145	male	69	0
689161	male	60	0
704862	female	40	0
702232	male	52	0
682813	female	69	0
691882	male	79	0
690667	female	68	0
688800	male	57	0
707390	female	80	0
640776	female	77	0
438761	male	52	0
692126	male	23	0
498271	female	54	0
696191	male	58	0
704244	male	72	0
693342	female	68	0
677773	male	59	0
692588	male	52	0
435508	male	74	0
668608	male	75	0
686564	male	26	0
671749	female	35	0
610104	male	16	0
689874	female	57	0
704280	female	66	0
703720	male	55	0
692555	male	64	0
702570	female	48	0
698807	female	38	0
686176	male	72	0
653367	male	66	0
699995	male	60	0
696727	male	54	0
539351	male	69	0
689555	male	65	0
685028	male	63	0
703722	female	55	0
682648	male	55	0
678183	male	58	0
710082	male	66	0
687508	female	58	0
687837	female	69	0
700966	female	60	0
707595	male	63	0
690922	female	46	0
685132	male	45	0
517193	male	67	0
705826	female	63	0
644901	female	62	0
689684	male	40	0
673526	male	66	0
708493	male	67	0
707023	male	49	0
626930	male	69	0
696236	female	64	0
704569	female	50	0
692852	male	41	0
700237	female	64	0
686607	male	61	0
705371	female	52	0
606504	male	47	0
695649	female	64	0
694163	male	54	0
708265	male	26	0
417053	male	85	0
626119	male	79	0
696677	male	28	0
685282	male	58	0
562161	female	54	0
682636	female	78	0
707977	female	71	0
690518	male	41	0
6000190915	male	20	0
689805	female	54	0
704776	male	49	0
696558	male	48	0
706184	male	57	0
688643	male	53	0
697662	male	68	0
707845	male	53	0
6000980836	male	35	0
515405	male	67	0
700918	female	41	0
686117	male	66	0
704077	male	70	0
0097002386	male	46	0
700968	female	65	0
707309	male	62	0
0096071443	male	21	0
688680	female	58	0
695537	male	86	0
702498	male	72	0
708673	male	71	0
691687	male	58	0
695898	female	82	0
694968	male	75	0
689254	female	38	0
709939	female	23	0
686173	female	53	0
709309	male	68	0
692488	male	60	0
688723	male	75	0
684829	male	52	0
687022	male	64	0
700314	female	62	0
697034	female	61	0
651820	male	55	0
707877	male	59	0
697397	female	44	0
689084	female	44	0
695788	female	53	0
697786	female	63	0
699423	male	55	0
476151	female	76	0
688912	female	80	0
696020	female	42	0
687297	female	50	0
573971	female	80	0
697002	female	62	0
625893	male	32	0
709245	male	50	0
701724	female	66	0
694998	male	59	0
692591	male	65	0
693958	male	66	0
709028	male	56	0
697906	female	57	0
700402	male	45	0
689883	male	66	0
706291	female	53	0
687459	male	77	0
685672	female	52	0
692735	male	80	0
468688	male	77	0
704020	female	53	0
646358	male	75	0
591512	male	70	0
688732	male	62	0
676138	male	53	0
690558	female	60	0
697061	male	62	0
592955	female	57	0
694482	male	47	0
690666	male	62	0
690513	male	37	0
644610	male	55	0
687176	male	50	0
695558	female	55	0
704013	male	42	0
696790	female	68	0
686790	male	27	0
686030	male	55	0
689728	female	59	0
701701	female	75	0
521942	female	61	0
708960	male	64	0
689357	male	69	0
701541	male	53	0
645335	male	45	0
585600	male	63	0
130670	male	86	0
686584	female	72	0
3310010004	female	82	0
686211	female	56	0
703033	female	66	0
700385	female	56	0
471133	female	67	0
703251	female	69	0
693624	male	59	0
693685	male	48	0
699388	female	26	0
689872	female	59	0
702663	male	54	0
691187	male	84	0
699869	female	28	0
693875	male	81	0
700380	male	58	0
399138	male	78	0
553310	male	67	0
688491	male	77	0
662987	male	59	0
700928	male	42	0
699503	female	66	0
695158	male	70	0
656229	male	62	0
699505	male	78	0
695707	female	59	0
415633	male	74	0
240446	male	63	0
685215	male	69	0
493017	male	89	0
699173	male	66	0
147827	male	63	0
512095	female	69	0
586469	female	66	0
703666	male	46	0
703212	male	35	0
391464	male	86	0
693562	male	81	0
680863	male	61	0
702398	male	81	0
707075	male	53	0
693116	male	54	0
648106	male	76	0
695833	male	60	0
709660	male	47	0
688042	male	59	0
698007	female	61	0
687009	female	58	0
697380	female	55	0
672993	male	68	0
692827	male	77	0
6000190598	male	23	0
688756	male	53	0
697009	male	69	0
641555	female	56	0
692340	male	67	0
689499	male	62	0
625718	male	81	0
695797	male	69	0
698463	male	60	0
319759	male	55	0
710362	female	75	0
690590	male	50	0
691237	male	62	0
689534	female	59	0
693363	female	74	0
702507	male	67	0
677964	female	70	0
636321	male	50	0
694175	male	47	0
701059	male	58	0
698591	male	46	0
642293	male	49	0
704681	female	27	0
689549	female	33	0
701292	male	76	0
437536	female	69	0
705160	female	25	0
513052	male	68	0
701200	male	74	0
403534	male	68	0
680908	female	58	0
700526	female	49	0
708666	female	76	0
650829	male	66	0
530279	male	51	0
611546	female	63	0
706055	female	68	0
704972	male	64	0
702850	female	52	0
697347	male	53	0
676870	male	53	0
655473	male	70	0
699150	male	89	0
690354	male	50	0
693516	male	69	0
531300	male	74	0
698669	male	53	0
693672	female	48	0
489747	female	76	0
703156	female	49	0
515451	male	70	0
684204	female	77	0
700442	female	27	0
693506	male	47	0
061370	female	85	0
569113	male	71	0
602129	male	50	0
701006	male	79	0
706171	female	49	0
705467	female	65	0
189029	male	60	0
689723	female	67	0
705568	female	63	0
685588	male	39	0
689138	male	64	0
0099030075	male	44	0
0096086027	male	35	0
469296	male	45	0
685320	male	66	0
549483	male	75	0
690853	male	56	0
650873	male	33	0
697314	female	48	0
605924	male	72	0
235114	male	88	0
0096056589	male	26	0
692626	male	58	0
708946	male	42	0
699475	male	34	0
687296	male	81	0
709462	male	56	0
706533	female	50	0
444503	female	61	0
573754	male	58	0
531563	male	65	0
693657	female	66	0
693819	female	67	0
402823	female	75	0
695722	female	52	0
703265	female	48	0
698239	male	44	0
709665	male	60	0
707423	female	40	0
690111	female	63	0
697776	male	61	0
698125	male	50	0
691548	male	45	0
680656	female	45	0
693089	male	58	0
178880	male	88	0
710805	female	24	0
691396	female	24	0
687735	female	67	0
677296	female	56	0
694164	male	49	0
698325	male	59	0
353923	female	51	0
687825	female	67	0
581686	male	69	0
706865	male	66	0
685568	female	69	0
697999	female	45	0
699202	male	60	0
691518	male	44	0
708680	male	28	0
669138	male	57	0
707148	male	45	0
693917	female	53	0
702343	female	83	0
707066	male	82	0
706526	female	73	0
699335	female	78	0
687864	female	71	0
676057	female	60	0
699686	male	64	0
346224	male	56	0
692806	male	66	0
693690	male	68	0
697119	male	60	0
386945	female	74	0
694235	male	63	0
564600	male	61	0
702770	male	83	0
550110	male	70	0
636433	male	76	0
699570	male	47	0
687552	female	85	0
693791	female	61	0
679458	male	50	0
694393	male	58	0
684853	male	30	0
694303	female	67	0
690645	male	74	0
0097006262	male	21	0
692803	male	58	0
678874	male	65	0
684193	male	81	0
686220	female	86	0
694188	male	71	0
660829	female	65	0
695342	female	81	0
683968	female	40	0
693043	female	78	0
704980	male	56	0
448745	female	57	0
701026	female	46	0
694123	female	34	0
656113	female	25	0
0099007668	female	58	0
695905	female	66	0
696775	male	58	0
685692	male	60	0
183400	male	40	0
486943	male	54	0
708322	male	56	0
702694	female	63	0
704515	female	43	0
691291	male	45	0
698501	male	68	0
696602	female	66	0
708171	female	50	0
225402	male	49	0
695946	male	45	0
701472	male	55	0
556255	male	69	0
693496	male	75	0
688170	male	52	0
703272	male	89	0
685882	female	72	0
570356	male	45	0
705987	female	28	0
407221	male	54	0
700927	female	57	0
418184	female	27	0
707814	male	63	0
708226	female	60	0
701130	male	63	0
657190	male	50	0
687377	female	64	0
601233	male	73	0
688579	female	32	0
603345	female	49	0
335579	male	70	0
0099041158	male	50	0
706816	male	40	0
690918	female	49	0
685959	male	68	0
705496	male	15	0
673122	male	66	0
702208	male	67	0
707722	female	73	0
710811	male	62	0
700897	female	62	0
693462	male	59	0
694285	male	65	0
527027	male	62	0
682634	male	36	0
691612	male	48	0
698120	male	69	0
0096071227	male	18	0
685304	male	72	0
698744	male	63	0
697101	male	57	0
696964	male	29	0
693057	female	66	0
694435	female	80	0
693531	male	61	0
688374	male	44	0
696255	male	73	0
705984	female	61	0
709702	male	52	0
691456	male	66	0
597923	male	58	0
598952	male	68	0
694811	male	44	0
686039	female	50	0
688967	male	75	0
465634	male	55	0
693049	male	42	0
688892	male	60	0
693908	male	50	0
706549	female	40	0
615897	female	69	0
696029	female	66	0
703911	male	49	0
685645	female	37	0
697138	male	33	0
687960	male	22	0
705829	female	50	0
701057	female	68	0
688513	male	38	0
697636	male	61	0
693461	female	26	0
702249	male	72	0
704591	male	59	0
633648	male	58	0
687391	female	29	0
685236	male	67	0
708316	male	73	0
703712	female	76	0
280912	male	83	0
635230	male	64	0
706031	male	64	0
691031	female	57	0
689140	female	49	0
686179	female	48	0
533441	male	24	0
701283	female	62	0
684847	male	63	0
691597	male	49	0
695917	male	74	0
699165	male	78	0
708358	male	47	0
699349	male	59	0
685185	female	57	0
703094	female	68	0
685321	female	57	0
701486	female	60	0
704059	female	70	0
692329	male	50	0
686835	female	71	0
703259	female	56	0
647569	female	52	0
691089	male	58	0
613172	male	66	0
699957	male	39	0
706542	female	51	0
694955	male	84	0
610610	male	67	0
634221	male	27	0
686419	male	51	0
0096085323	male	22	0
687484	male	55	0
701814	male	64	0
692075	male	39	0
675065	male	70	0
688618	male	83	0
688902	male	70	0
702743	male	56	0
709596	male	82	0
685397	female	58	0
551530	male	48	0
520309	male	58	0
708971	male	25	0
707127	female	61	0
689798	male	50	0
692741	male	69	0
691599	male	59	0
687656	female	47	0
692256	male	56	0
695116	female	64	0
683791	male	50	0
700277	male	33	0
0000039828	male	29	0
698786	male	60	0
665263	female	62	0
395077	male	53	0
562277	female	52	0
704659	female	61	0
691516	male	58	0
703781	male	66	0
636228	male	36	0
132821	male	76	0
700802	female	39	0
691003	male	66	0
684791	female	60	0
8501150905	male	31	0
155998	female	83	0
704746	male	60	0
705274	male	47	0
385312	female	48	0
693565	male	72	0
016230	male	79	0
691878	female	65	0
327494	male	56	0
704660	male	53	0
135345	female	85	0
537324	female	70	0
645954	female	70	0
667346	male	43	0
698960	male	64	0
698248	male	51	0
137999	male	76	0

## Sheet: Cardiothoracic
patient ID	gender	age (years)	YLC count
603010	male	68	145.3
696382	male	64	55.7
695736	male	60	42.7
450166	female	51	41.7
320160	female	58	24.2
710110	male	61	0
694738	female	75	0
343675	male	60	0
700184	male	71	0
687361	male	66	0
684735	male	68	0
687425	female	68	0
700434	male	60	0
682658	male	18	0
661087	male	21	0
685221	female	62	0
687652	male	17	0
683908	female	62	0
690067	male	61	0
691553	female	51	0
699538	male	56	0
671031	male	62	0
695680	male	56	0
691528	female	56	0
692147	male	68	0
339750	male	87	0
693586	male	62	0
687878	male	27	0
558566	male	61	0
689977	male	64	0
617039	male	77	0
689823	female	76	0
698728	male	61	0
689663	male	67	0
685699	male	17	0
694266	male	63	0
707283	female	74	0
689591	female	76	0
683919	female	41	0
665062	male	70	0
415961	male	73	0
212703	male	57	0
688582	female	66	0
693442	male	53	0
704238	female	67	0
693385	male	77	0
688470	female	63	0
693102	male	51	0
647218	female	78	0
692940	male	72	0
247036	male	52	0
702379	female	71	0
708035	male	62	0
601464	female	56	0
690000	male	61	0
0096006869	male	29	0
615414	male	60	0
693122	female	71	0
687370	male	68	0
686815	female	74	0
702742	male	65	0
691415	male	72	0
697621	male	81	0
710120	female	53	0
707850	female	73	0
684476	female	33	0
694286	male	68	0
709256	female	15	0
0096066655	male	21	0
685889	male	67	0
691557	male	57	0
7610010801	male	38	0
702890	female	64	0
697618	male	73	0
687964	female	62	0
687420	male	59	0
142208	male	60	0
705679	male	65	0
695101	male	59	0
508072	male	74	0
696415	female	52	0
708195	male	70	0
708038	female	3	0
699721	male	57	0
478738	male	14	0
697648	male	67	0
706885	female	63	0
700625	male	65	0
685554	male	57	0
701733	male	56	0
698666	male	53	0
696857	female	66	0
672770	male	73	0
700738	male	43	0
691109	male	17	0
654209	male	66	0
705556	female	46	0
591885	male	84	0
264491	male	76	0
689535	female	60	0
699372	male	51	0
701557	male	56	0
702404	female	54	0
0096008540	male	29	0
690631	female	59	0
689868	female	42	0
445411	female	83	0
549093	male	70	0
707729	female	62	0
698424	male	75	0
701063	female	56	0
703983	male	70	0
697082	male	53	0
676970	male	65	0
593517	female	33	0
567405	female	66	0
684831	male	61	0
693921	female	62	0
703842	female	64	0
693198	male	58	0
670647	female	64	0
630265	male	69	0
693978	male	64	0
694128	female	63	0
710245	male	53	0
697422	female	44	0
706954	male	53	0
709085	male	51	0
702463	male	42	0
699133	male	41	0
704673	male	25	0
708116	female	42	0
690636	female	30	0
702270	male	62	0
685307	male	67	0
498276	female	76	0
694499	male	74	0
699652	female	69	0
685669	male	62	0
391236	male	59	0
701302	female	80	0
700820	female	27	0
697927	male	70	0
695767	female	75	0
686146	male	66	0
677622	male	61	0
693977	male	61	0
704024	male	60	0
685711	male	61	0
706257	female	67	0
646855	male	60	0
702984	male	68	0
704317	female	57	0
707616	male	61	0
693160	male	61	0
700019	male	66	0
705740	male	62	0
702069	male	52	0
690900	female	59	0
691690	female	70	0
684823	male	55	0
701801	male	71	0
687243	female	50	0
698095	male	27	0
690983	male	62	0
688003	male	62	0
686495	female	56	0
634256	male	60	0
704949	male	61	0
701502	male	75	0
689357	male	69	0
693379	male	62	0
672349	male	60	0
501470	female	68	0
689927	male	60	0
700020	male	52	0
701478	male	17	0
588741	male	53	0
689807	female	58	0
692300	male	25	0
706853	female	78	0
703527	male	68	0
696641	male	58	0
541112	male	66	0
686233	male	61	0
677383	male	41	0
6000940241	female	24	0
692810	female	80	0
692694	female	59	0
699052	male	53	0
689664	male	46	0
570586	female	68	0
705716	male	57	0
702644	female	67	0
0096071944	male	22	0
440285	female	24	0
700895	female	64	0
693970	male	44	0
701672	female	66	0
365543	male	16	0
0096050086	male	57	0
695939	male	60	0
699210	male	69	0
695729	male	66	0
598779	male	65	0
705470	male	59	0
699330	male	46	0
703123	female	67	0
709420	male	36	0
692516	male	27	0
689625	male	40	0
697768	male	64	0
559360	female	56	0
693030	female	58	0
687101	male	79	0
692896	male	27	0
695497	male	47	0
703761	male	72	0
709351	female	25	0
701129	male	51	0
0098017238	male	33	0
696681	male	66	0
696076	female	61	0
710831	male	17	0
700071	male	52	0
689860	male	70	0
697810	male	51	0
634450	female	66	0
673217	male	68	0
687637	male	74	0
687072	female	68	0
697038	female	67	0
681996	female	57	0
697449	male	44	0
707687	female	80	0
674097	male	57	0
696214	male	66	0
674478	female	67	0
0096067430	male	20	0
690774	female	60	0
692356	male	60	0
570314	male	50	0
400902	male	58	0
651106	male	48	0
451232	male	80	0
694464	male	62	0
686235	male	50	0
677778	male	59	0
691606	male	26	0
688789	male	73	0
682431	male	62	0
696003	female	43	0
697599	female	69	0
689163	female	63	0
689217	male	73	0
705247	male	62	0
696526	male	53	0
696424	female	65	0
699536	male	43	0
700042	female	64	0
686591	male	64	0
709657	male	45	0
685180	female	54	0
687836	male	63	0
694411	male	59	0
695303	male	63	0
689224	female	49	0
708740	male	8	0
697305	male	13	0
685257	female	64	0
695523	male	59	0
688529	female	72	0
668312	male	66	0
692669	male	46	0
578982	male	64	0
564906	male	57	0
701133	male	71	0
707169	female	67	0
694362	male	52	0
700418	female	74	0
669871	male	31	0
702133	male	75	0
699031	female	59	0
696061	male	43	0
685513	male	58	0
637074	male	61	0
684437	male	58	0
708158	male	75	0
676762	male	65	0
241165	female	51	0
684870	female	65	0
406926	male	17	0
688458	male	75	0
668527	female	64	0
705760	male	57	0
704375	female	59	0
704165	male	29	0
688787	male	76	0
688844	male	64	0
704316	male	68	0
567148	male	54	0
689326	female	45	0
699955	male	60	0
705993	male	32	0
685647	female	83	0
665240	female	59	0
684041	female	27	0
691886	male	57	0
698251	male	54	0
691397	male	76	0
505792	male	50	0
688922	male	26	0
671956	male	54	0
516867	male	75	0
681611	male	58	0
529728	male	62	0
690079	male	76	0
686870	male	75	0
656617	male	65	0
665039	male	68	0
701584	female	44	0
706338	male	31	0
705949	female	57	0
694245	male	65	0
700127	female	62	0
692731	female	58	0
698857	female	63	0
505831	male	76	0
699185	female	65	0
695205	female	62	0
697769	female	63	0
684987	male	65	0
687635	female	48	0
710035	female	76	0
697071	female	60	0
709238	male	80	0
689457	male	58	0
693269	male	62	0
702130	female	67	0
676252	male	15	0
695896	male	21	0
695591	male	69	0
689121	male	56	0
686830	male	54	0
701994	female	44	0
697348	male	71	0
651846	female	62	0
662801	male	52	0
476258	male	65	0
699469	male	65	0
696001	female	60	0
0096069162	male	17	0
690750	male	27	0
696611	female	73	0
596537	female	76	0
659355	male	50	0
509272	male	64	0
691086	male	71	0
702345	male	67	0
700013	female	75	0
6001510025	male	27	0
691028	female	76	0
688226	male	60	0
689668	male	31	0
701875	male	72	0
700170	male	65	0
586270	female	61	0
699607	male	20	0
692387	male	88	0
686973	female	55	0
698259	male	78	0
701794	female	64	0
682569	male	78	0
692597	male	68	0
702596	male	14	0
684338	male	77	0
686302	male	73	0
701505	female	45	0
123283	female	70	0
699386	male	53	0
704916	male	66	0
676379	male	16	0
686436	male	21	0
687925	male	65	0
689235	male	70	0
688854	male	51	0
699270	male	51	0
599215	female	66	0
700349	female	60	0
696865	female	63	0
693100	female	77	0
698442	male	41	0

## Sheet: Ophthalmology
patient ID	gender	age (years)	YLC count
705357	male	34	414.2
610238	female	71	362.5
690074	female	45	129.8
621421	female	73	89.8
685673	male	75	69.9
710172	female	48	63.8
689477	male	62	53.7
688511	female	39	37.7
691382	female	84	36.6
396489	female	71	10.5
684840	male	19	0
451196	male	66	0
685253	male	52	0
612695	female	66	0
696088	male	61	0
585381	female	59	0
697014	female	66	0
676538	female	82	0
674843	female	55	0
705354	male	18	0
695950	male	52	0
688417	male	39	0
535968	female	73	0
706626	female	13	0
696540	female	69	0
0096053875	male	20	0
705074	female	82	0
669642	male	11	0
699433	male	39	0
709058	female	63	0
709022	female	16	0
688023	female	61	0
693017	male	28	0
696071	male	36	0
693163	female	70	0
255717	male	85	0
691049	male	52	0
056615	female	78	0
686210	male	61	0
692049	female	59	0
703665	female	80	0
601635	male	65	0
550439	male	73	0
339750	male	87	0
687792	male	52	0
208992	female	82	0
251411	male	84	0
694685	female	38	0
693105	male	66	0
696812	female	79	0
692178	female	57	0
701772	male	57	0
699856	male	50	0
696406	female	67	0
572144	male	71	0
703659	female	71	0
701863	male	45	0
694352	female	63	0
709935	female	33	0
060569	female	79	0
546990	female	70	0
0096055828	male	22	0
687668	female	61	0
661066	male	81	0
686951	male	58	0
293641	male	55	0
524196	male	78	0
695081	female	58	0
687383	female	72	0
685018	male	72	0
685756	female	71	0
697086	male	72	0
207796	female	56	0
700529	male	60	0
149832	male	89	0
697377	male	89	0
685490	male	36	0
699142	male	11	0
695039	female	11	0
706684	male	3	0
695147	female	32	0
689130	female	62	0
700117	female	69	0
690828	male	51	0
674151	female	69	0
687495	female	81	0
698270	female	62	0
695219	female	47	0
696053	male	59	0
673542	male	57	0
702086	female	73	0
652208	female	77	0
686828	female	70	0
654401	female	78	0
0099004568	male	31	0
705033	male	70	0
692346	female	58	0
6000760073	male	23	0
6000191122	male	23	0
707181	female	78	0
0096068720	male	20	0
708867	female	35	0
534979	female	66	0
686315	male	30	0
244382	male	83	0
684979	male	27	0
698858	male	36	0
162497	female	63	0
698407	male	61	0
663258	female	53	0
705625	male	49	0
707196	female	24	0
690997	female	42	0
125135	male	86	0
703849	male	26	0
0097000481	male	67	0
693170	female	60	0
702443	male	34	0
702709	male	31	0
686148	female	80	0
689294	male	23	0
700723	female	56	0
688790	female	77	0
698123	female	67	0
698436	female	80	0
345423	male	82	0
155430	male	86	0
704388	male	69	0
687427	female	56	0
710292	male	21	0
709809	male	7	0
693098	male	24	0
0097010639	male	21	0
0098021378	male	27	0
710453	male	46	0
695686	female	62	0
632395	male	72	0
654595	male	16	0
687385	male	74	0
133076	female	85	0
704132	male	40	0
696058	female	4	0
686048	female	67	0
691104	female	55	0
690071	male	70	0
688270	male	71	0
706021	female	73	0
704684	female	20	0
691350	female	51	0
702140	male	60	0
666764	male	55	0
694829	male	61	0
698226	female	68	0
687866	female	24	0
685766	male	62	0
687293	male	39	0
706563	female	49	0
690947	male	58	0
346029	female	79	0
693059	female	24	0
685229	male	51	0
689948	female	53	0
691910	female	66	0
484185	male	73	0
697434	male	63	0
210695	male	72	0
685311	female	63	0
688719	male	1	0
679484	female	78	0
586687	male	52	0
698157	female	51	0
702342	female	64	0
699857	female	1	0
687846	male	58	0
704583	male	53	0
689698	female	70	0
434961	female	83	0
703522	male	85	0
706871	male	23	0
590242	male	40	0
689131	female	67	0
703510	female	70	0
694969	female	67	0
067273	female	71	0
690572	male	60	0
677608	male	78	0
692571	female	62	0
701532	male	26	0
688605	male	50	0
699975	female	61	0
706824	male	35	0
688830	female	3	0
633850	female	58	0
705661	female	68	0
0097002248	female	64	0
705099	male	48	0
349283	male	89	0
588343	female	70	0
283397	female	85	0
680271	male	77	0
3407260002	female	82	0
706497	male	41	0
419527	female	67	0
125736	male	69	0
0096055830	male	21	0
702660	male	1	0
697178	male	68	0
685532	female	40	0
287512	male	87	0
695768	male	57	0
651424	female	9	0
637277	male	58	0
692760	female	55	0
0000017238	male	33	0
396087	female	81	0
695076	female	50	0
120317	male	56	0
246723	male	46	0
689482	male	75	0
687325	male	67	0
708684	male	35	0
704528	male	45	0
706555	male	44	0
694322	male	1	0
687386	female	75	0
7504200001	male	40	0
691234	female	64	0
696062	male	62	0
685379	male	31	0
507744	female	76	0
275748	male	72	0
710058	male	51	0
693044	male	56	0
532604	male	45	0
497615	female	65	0
542761	male	39	0
704627	male	61	0
667540	male	49	0
223774	female	65	0
706208	male	58	0
705655	male	48	0
694653	male	28	0
208710	male	77	0
204433	male	72	0
686292	female	2	0
700644	male	54	0
695780	male	15	0
685867	male	54	0
695747	male	68	0
687744	male	48	0
693220	female	62	0
695948	female	11	0
706625	male	42	0
291793	male	86	0
033442	female	86	0
687381	female	82	0
594611	female	68	0
690656	male	33	0
096996	female	77	0
695894	male	65	0
499070	male	74	0
297539	male	28	0
6512010003	male	50	0
685378	female	44	0
700965	male	55	0
687719	female	25	0
706311	female	60	0
699993	female	62	0
0099015930	male	27	0
698741	female	76	0
685671	female	53	0
683909	female	81	0
688963	female	66	0
387048	female	79	0
0096020437	female	79	0
6000500097	male	40	0
707214	female	59	0
235338	male	85	0
668089	female	51	0
692042	male	17	0
687902	female	59	0
0099007570	female	10	0
696522	male	58	0
694914	female	24	0
334333	female	50	0
310775	male	63	0
685747	male	72	0
689342	female	55	0
692874	male	48	0
708255	male	66	0
691695	female	53	0
691265	male	74	0
0096085637	male	25	0
703937	male	57	0
707262	female	56	0
0096084953	male	23	0
698795	female	59	0
698432	female	79	0
674602	male	28	0
685906	female	39	0
0000038226	male	32	0
695779	male	52	0
282652	male	83	0
693668	male	82	0
569606	female	78	0
701702	female	76	0
623881	female	67	0
026061	male	90	0
676675	female	62	0
222006	male	96	0
685450	female	50	0
389278	female	52	0
687804	female	67	0
252439	male	91	0
3010050001	male	85	0
290062	male	84	0
189197	male	55	0
695755	male	95	0
554980	male	65	0
705539	female	58	0
689603	male	2	0
676810	male	62	0
703403	male	30	0
699596	female	68	0
686031	female	65	0
708997	female	82	0
8408130901	male	31	0
623978	male	57	0
696574	female	22	0
701844	female	81	0
674782	male	75	0
707445	male	37	0
700541	male	57	0
692411	male	76	0
028105	female	75	0
627892	male	52	0
603505	female	70	0
709932	male	50	0
700750	female	60	0
697158	female	43	0
684143	female	76	0
687841	female	69	0
695612	female	55	0
707446	female	52	0
660810	female	63	0
687076	male	67	0
702748	female	61	0
699116	female	66	0
687728	female	58	0
693158	female	74	0
678953	female	65	0
3506160002	female	80	0
685680	male	83	0
699799	female	67	0
351686	female	72	0
517315	female	64	0
696565	female	59	0
704815	male	29	0
710253	female	50	0
694812	female	43	0
6000981295	male	17	0
3703280002	female	78	0
698241	female	62	0
685807	female	48	0
6001860007	male	23	0
701037	male	35	0
685313	female	74	0
195791	female	92	0
369425	female	80	0
692086	male	77	0
699720	female	47	0
6000981299	male	39	0
457349	female	65	0
313601	female	79	0
692389	male	25	0
650786	male	61	0
0096008378	male	23	0
691550	female	70	0
705037	female	44	0
699761	male	48	0
685106	male	72	0
0096069301	female	59	0
686827	female	20	0
703085	female	71	0
697105	female	60	0
693556	male	75	0
613852	female	61	0
703040	female	80	0
699439	male	1	0
694981	female	5	0
691734	female	62	0
705352	male	27	0
688465	male	31	0
699238	male	74	0
689675	male	27	0
688034	male	26	0
0098022932	male	30	0
3802150002	female	78	0
692536	female	32	0
470510	male	10	0
232181	male	86	0
690937	female	62	0
698919	male	77	0
698217	male	66	0
704230	male	60	0
687375	female	63	0
698751	male	66	0
697203	female	59	0
688286	male	76	0
2908160001	male	86	0
245671	female	84	0
631365	female	85	0
677952	male	65	0
687727	female	63	0
667510	male	73	0
696953	male	9	0
131683	male	66	0
703202	male	43	0
556513	male	77	0
317890	male	56	0
453541	female	64	0
658348	male	49	0
703868	male	14	0
710202	male	63	0
679405	male	26	0
693811	male	30	0
694845	male	72	0
710225	male	57	0
701678	male	37	0
682166	male	27	0
682166	male	27	0
677792	male	62	0
709230	female	79	0
695288	female	65	0
459572	female	80	0
691405	female	74	0
685260	female	69	0
693034	male	26	0
700400	female	78	0
701887	male	64	0
524588	male	70	0
0098024823	male	22	0
671539	male	52	0
693286	male	73	0
703809	male	27	0
710108	male	60	0
037112	male	86	0
466253	male	75	0
707039	female	66	0
703393	male	60	0
698952	male	53	0
656491	male	37	0
646562	female	57	0
8211010803	male	32	0
685155	male	44	0
693736	female	51	0
709039	male	46	0
593253	female	57	0
690125	female	67	0
3405030002	female	81	0
696590	male	66	0
648799	male	48	0
693835	male	72	0
031833	male	85	0
634677	male	60	0
701741	male	1	0
320640	female	86	0
697765	male	69	0
266215	male	92	0
688339	male	63	0
148337	male	77	0
090851	female	75	0
695176	male	27	0
707621	female	31	0
708235	male	65	0
433805	female	77	0
710304	female	76	0
254002	male	53	0
692936	female	17	0
614883	female	54	0
702521	male	4	0
702326	male	35	0
707938	male	62	0
0096086514	female	70	0
3510080002	female	80	0
490534	male	73	0
269701	female	76	0
697836	female	62	0
644299	female	9	0
696423	male	61	0
685068	male	53	0
603834	male	54	0
707312	female	61	0
507258	female	60	0
368706	female	77	0
692100	male	55	0
296151	female	83	0
402823	female	74	0
699365	male	58	0
0096069430	male	68	0
686278	male	54	0
688614	male	9	0
691176	male	86	0
700805	male	28	0
699951	female	40	0
702716	male	53	0
697089	male	31	0
104730	male	88	0
622828	male	45	0
698821	female	43	0
502686	female	78	0
181766	female	81	0
416199	female	80	0
702152	male	28	0
706789	female	62	0
394278	male	85	0
486395	female	68	0
584605	male	62	0
687285	male	26	0
120606	male	92	0
339559	female	84	0
385047	female	51	0
700571	male	57	0
707893	male	28	0
701999	female	61	0
071802	female	83	0
705432	male	68	0
685572	male	63	0
685934	male	73	0
444900	female	84	0
705702	male	49	0
705151	male	52	0
125368	female	80	0
692993	male	3	0
373916	male	75	0
708188	male	37	0
3204010004	female	83	0
461015	female	76	0
086331	female	78	0
686613	male	28	0
710776	female	69	0
9611170310	male	19	0
630015	male	82	0
710024	male	7	0
689460	male	13	0
694872	male	18	0
690099	female	68	0
702649	female	65	0
508699	male	40	0
7706010004	female	38	0
600533	male	76	0
697850	female	68	0
660138	female	64	0
691694	male	43	0
689522	male	51	0
604824	male	74	0
699427	male	71	0
685679	female	54	0
616489	male	3	0
192573	female	80	0
705776	male	50	0
677847	female	77	0
708026	female	60	0
690662	female	50	0
691565	male	77	0
496774	male	44	0
691564	female	73	0
703041	male	43	0
674146	male	66	0
330243	male	80	0
0201030001	male	14	0
694816	female	20	0
699532	female	64	0
692781	male	62	0
460374	female	80	0
690037	male	68	0
685811	male	74	0
686528	female	80	0
619558	female	50	0
335285	female	83	0
685781	male	50	0
0096086669	male	27	0
692051	male	55	0
710014	male	34	0
688883	male	43	0
6000981469	male	23	0
668731	female	78	0
693224	male	44	0
705255	male	51	0
121531	male	87	0
438957	male	83	0
697058	male	70	0
694756	male	45	0
689296	male	60	0
705413	female	77	0
710579	male	53	0
488628	male	55	0
685618	male	5	0
704340	male	53	0
521878	female	84	0
689112	female	63	0
041061	male	87	0
679430	male	69	0
2709010005	male	88	0
693718	female	58	0
613102	female	66	0
689737	male	53	0
317886	male	88	0
702241	female	68	0
688910	male	9	0
653976	female	44	0
704785	female	77	0
700916	female	58	0
150219	male	88	0
514227	male	73	0
699480	male	61	0
709063	male	10月	0
694634	female	57	0
0099078946	male	22	0
687082	female	38	0
017394	male	91	0
703110	male	60	0
3205190002	female	83	0
685704	female	54	0
707910	female	73	0
0096069489	male	18	0
699241	male	49	0
693328	female	60	0
696049	female	60	0
696487	female	44	0
698288	male	22	0
674578	male	30	0
688285	male	32	0
688043	male	35	0
420936	female	78	0
693018	female	64	0
0096066757	male	23	0
693243	female	57	0
617617	female	62	0
692469	male	59	0
121112	female	84	0
651123	male	28	0
0096003468	male	19	0
704386	male	63	0
2701010003	male	89	0
694273	female	59	0
255995	female	85	0
371358	male	51	0
695873	female	52	0
421335	female	85	0
687658	female	55	0
705836	female	62	0
690717	male	60	0
707788	male	56	0
303412	male	41	0
671121	female	44	0
686175	male	77	0
685449	female	31	0
685183	female	73	0
690182	female	2	0
701064	female	85	0
703653	female	62	0
702044	female	52	0
352667	female	76	0
692065	male	61	0
697210	female	59	0
699983	female	63	0
692008	male	60	0
687731	female	67	0
219922	male	82	0
6000981402	male	30	0
690318	female	15	0
703578	male	34	0
439264	male	49	0
690684	female	46	0
707327	female	57	0
696564	male	20	0
706101	male	3	0
695298	male	59	0
697763	female	64	0
559235	female	77	0
685248	male	62	0
705844	female	51	0
699617	male	73	0
700239	male	58	0
2711010012	female	88	0
393727	female	43	0
666018	male	88	0
703511	female	86	0
687880	male	2	0
566209	female	87	0
669532	female	62	0
687418	male	32	0
688833	female	39	0
694632	female	72	0
303058	male	53	0
696440	female	59	0
688041	male	63	0
688278	female	34	0
708083	male	53	0
470017	female	78	0
149833	male	90	0
691523	female	78	0
237396	female	51	0
2808010001	male	87	0
452571	male	71	0
704172	male	62	0
709254	female	78	0
686577	male	61	0
3110030002	female	84	0
652961	female	59	0
695053	female	22	0
698326	female	69	0
291774	male	75	0
708639	female	45	0
342429	male	43	0
704251	male	75	0
706642	female	55	0
701515	male	26	0
709052	female	61	0
6000770069	female	23	0
689929	male	80	0
691519	male	64	0
696582	female	75	0
694271	male	86	0
686310	female	41	0
499155	male	9	0
708888	female	36	0
186142	male	78	0
686240	male	64	0

## Sheet: Obstetrics
patient ID	gender	age (years)	YLC count
698767	female	26	341.6
702934	female	34	336
456620	female	26	297.4
672726	female	38	158.7
702278	female	34	138
693510	female	29	92.1
688853	female	25	83.3
699870	female	35	70
697088	female	31	65.3
703879	female	20	60.5
702286	female	28	55.8
529359	female	31	40.4
703467	female	26	39.7
701569	female	31	38.3
670331	female	28	32.3
527299	female	29	28
705328	female	26	19.1
700051	female	26	18.5
704666	female	34	9.9
706137	female	27	8.7
691101	female	30	7.9
698626	female	29	6.8
687392	female	24	2.5
464234	female	33	0
0097001983	female	35	0
707531	female	22	0
700407	female	35	0
478525	female	35	0
702680	female	29	0
703258	female	31	0
707187	female	38	0
686055	female	26	0
703788	female	35	0
698222	female	30	0
694753	female	29	0
701630	female	36	0
710470	female	25	0
409071	female	41	0
700468	female	30	0
704510	female	24	0
600819	female	27	0
688474	female	31	0
562526	female	25	0
0096051027	female	31	0
708542	female	27	0
693876	female	26	0
708845	female	31	0
685600	female	18	0
693830	female	26	0
705210	female	33	0
685115	female	26	0
471538	female	33	0
702696	female	30	0
709242	female	27	0
707342	female	25	0
695233	female	22	0
696157	female	27	0
8111010002	female	34	0
646256	female	29	0
707915	female	24	0
529666	female	36	0
687797	female	34	0
685606	female	26	0
703990	female	31	0
691045	female	23	0
694525	female	33	0
0096070123	female	26	0
699580	female	27	0
697126	female	23	0
641783	female	26	0
703669	female	26	0
472337	female	20	0
678595	female	29	0
624250	female	34	0
288362	female	31	0
708420	female	25	0
701030	female	25	0
696937	female	33	0
687790	female	35	0
655040	female	26	0
688346	female	33	0
704122	female	24	0
707363	female	24	0
708685	female	26	0
688403	female	23	0
689301	female	27	0
641901	female	24	0
6001080022	female	29	0
702462	female	34	0
701586	female	39	0
701712	female	23	0
708570	female	25	0
698005	female	35	0
706891	female	28	0
443594	female	30	0
687238	female	33	0
6000980841	female	25	0
707206	female	28	0
702958	female	28	0
695640	female	27	0
704111	female	31	0
660520	female	26	0
709740	female	27	0
514856	female	32	0
687137	female	23	0
694925	female	28	0
698661	female	29	0
537209	female	35	0
593639	female	29	0
551566	female	34	0
698555	female	34	0
683410	female	29	0
0096029515	female	39	0
693092	female	29	0
692304	female	20	0
701447	female	34	0
383850	female	34	0
552835	female	27	0
699708	female	34	0
707365	female	29	0
505786	female	33	0
585218	female	32	0
688668	female	19	0
700770	female	24	0
703829	female	28	0
687242	female	26	0
8008160002	female	36	0
700647	female	31	0
701275	female	25	0
594333	female	33	0
690946	female	28	0
691495	female	18	0
703124	female	31	0
501188	female	34	0
0096051181	female	29	0
682515	female	35	0
539038	female	34	0
443618	female	35	0
706792	female	34	0
513157	female	34	0
693146	female	34	0
703908	female	40	0
694686	female	18	0
689182	female	17	0
474963	female	33	0
710392	female	38	0
707768	female	21	0
709978	female	25	0
697110	female	32	0
620194	female	33	0
705117	female	28	0
673613	female	33	0
422523	female	36	0
697892	female	38	0
704774	female	28	0
695373	female	23	0
467047	female	33	0
416735	female	26	0
545386	female	33	0
684983	female	32	0
579356	female	31	0
698997	female	28	0
0096071911	female	27	0
702617	female	30	0
584986	female	33	0
437198	female	39	0
692116	female	22	0
700240	female	34	0
695299	female	31	0
699104	female	30	0
709135	female	27	0
698964	female	30	0
686043	female	33	0
696444	female	32	0
698610	female	31	0
587047	female	23	0
704107	female	33	0
701713	female	37	0
700062	female	37	0
693186	female	30	0
696636	female	22	0
698820	female	27	0
707956	female	38	0
612867	female	32	0
702713	female	33	0
439948	female	36	0
470589	female	36	0
696067	female	28	0
695094	female	29	0
703080	female	22	0
704818	female	30	0
702965	female	29	0
696987	female	30	0
585005	female	27	0
686706	female	27	0
695332	female	26	0
709521	female	24	0
697366	female	29	0
709488	female	23	0
688446	female	31	0
663752	female	26	0
704821	female	26	0
704049	female	23	0
692121	female	31	0
541203	female	34	0
694760	female	25	0
702882	female	33	0
700874	female	28	0
700329	female	29	0
686391	female	32	0
682231	female	31	0
8202080802	female	33	0
703672	female	34	0
689888	female	26	0
688145	female	27	0
600327	female	24	0
694590	female	23	0
703171	female	30	0
704494	female	24	0
697970	female	35	0
685764	female	34	0
700539	female	43	0
705380	female	34	0
705443	female	30	0
704996	female	28	0
685251	female	14	0
703759	female	27	0
496438	female	31	0
647503	female	28	0
701181	female	28	0
686317	female	27	0
699468	female	26	0
701775	female	28	0
670410	female	33	0
698063	female	26	0
702815	female	27	0
701637	female	35	0
706109	female	31	0
692927	female	34	0
710180	female	28	0
695377	female	29	0
698582	female	35	0
699192	female	30	0
684282	female	29	0
701408	female	29	0
601710	female	29	0
579942	female	33	0
0096054906	female	35	0
702990	female	34	0
702824	female	34	0
688469	female	33	0
695102	female	34	0
704634	female	24	0
700675	female	31	0
404744	female	34	0
650596	female	23	0
697142	female	31	0
695038	female	27	0
700022	female	23	0
695725	female	36	0
699305	female	27	0
702413	female	26	0
638097	female	28	0
709014	female	29	0
700592	female	31	0
686601	female	28	0
705227	female	27	0
704295	female	29	0
6001280012	female	31	0
707796	female	19	0
692999	female	21	0
709294	female	40	0
688066	female	26	0
697580	female	23	0
706600	female	23	0
703935	female	32	0
693592	female	30	0
707421	female	31	0
698237	female	36	0
707924	female	35	0
685950	female	34	0
709555	female	31	0
709952	female	31	0
522675	female	36	0
627951	female	39	0
699176	female	27	0
8506190902	female	31	0
694914	female	23	0
470659	female	32	0
671797	female	31	0
632827	female	23	0
694219	female	29	0
690145	female	24	0
688047	female	23	0
701808	female	29	0
706557	female	26	0
697417	female	31	0
685664	female	26	0
647952	female	25	0
685231	female	33	0
598294	female	33	0
0097002313	female	25	0
631442	female	33	0
625460	female	25	0
705517	female	25	0
689385	female	26	0
432621	female	33	0
699740	female	25	0
705006	female	28	0
0096068670	female	29	0
634952	female	26	0
696529	female	30	0
518082	female	35	0
685749	female	33	0
700150	female	29	0
580912	female	37	0
706449	female	27	0
622924	female	34	0
493752	female	34	0
700319	female	25	0
707228	female	30	0
709406	female	29	0
608161	female	20	0
489855	female	22	0
611542	female	31	0
682023	female	29	0
505683	female	33	0
594772	female	30	0
700908	female	34	0
709159	female	27	0
698735	female	33	0
565038	female	32	0
692918	female	19	0
521867	female	31	0
702369	female	32	0
710037	female	30	0
710370	female	32	0
686724	female	28	0
701726	female	26	0
687319	female	27	0
683682	female	25	0
706830	female	31	0
690575	female	23	0
701564	female	36	0
689893	female	26	0
698545	female	27	0
693767	female	27	0
692787	female	27	0
692922	female	33	0
645852	female	31	0
450937	female	33	0
700064	female	28	0
623354	female	25	0
686698	female	36	0
695225	female	33	0
702516	female	35	0
709639	female	32	0
698745	female	27	0
702559	female	25	0
690644	female	29	0
699621	female	28	0
686609	female	42	0
686065	female	25	0
689208	female	35	0
693168	female	36	0
707220	female	27	0
701118	female	35	0
702313	female	28	0
688019	female	26	0
698743	female	24	0
693196	female	29	0
0096066782	female	32	0
708606	female	20	0
701164	female	28	0
693150	female	32	0
703882	female	26	0
707334	female	30	0
709612	female	29	0
374421	female	41	0
710383	female	24	0
708585	female	34	0
512931	female	31	0
708686	female	30	0
705481	female	31	0
694558	female	28	0
704491	female	25	0
0097003896	female	37	0
704434	female	32	0
706006	female	28	0
0096067326	female	27	0
571024	female	32	0
96051593	female	37	0
692223	female	42	0
696936	female	26	0
696936	female	26	0
690208	female	35	0
692283	female	26	0
568802	female	33	0
671887	female	34	0
699404	female	23	0
610604	female	28	0
695290	female	31	0
624587	female	28	0
456139	female	37	0
0096069676	female	29	0
700854	female	27	0
708012	female	34	0
677303	female	29	0
0096055120	female	36	0
709529	female	31	0
697182	female	34	0
698989	female	35	0
687159	female	30	0
524434	female	32	0
691631	female	32	0
704124	female	28	0
569361	female	29	0
701979	female	29	0
689806	female	25	0
706201	female	29	0
0096070257	female	25	0
706601	female	34	0
675357	female	40	0
708675	female	27	0
706953	female	23	0
687597	female	29	0
686450	female	24	0
434473	female	38	0
700846	female	27	0
617128	female	26	0
685120	female	29	0
706605	female	38	0
704414	female	29	0
415848	female	35	0
514637	female	33	0
708669	female	37	0
7711120002	female	38	0
709961	female	36	0
597778	female	27	0
685058	female	33	0
473818	female	39	0
685868	female	28	0
701163	female	28	0
710797	female	38	0
695838	female	25	0
602222	female	42	0
662403	female	30	0
688219	female	27	0
465436	female	34	0
671616	female	26	0
702003	female	33	0
0000034343	female	29	0
703826	female	28	0
707805	female	23	0
700679	female	28	0
702306	female	27	0
689705	female	27	0
704523	female	32	0
670331	female	29	0
687883	female	20	0
535635	female	27	0
426731	female	39	0
552599	female	29	0
705980	female	33	0
705318	female	41	0
698052	female	19	0
555145	female	28	0
707434	female	29	0
695563	female	34	0
612359	female	32	0
703197	female	36	0
704756	female	25	0
704756	female	25	0
692659	female	37	0
692659	female	37	0
684796	female	19	0
688472	female	32	0
688518	female	27	0
699193	female	25	0
686555	female	29	0
700726	female	30	0
699762	female	22	0
688795	female	29	0
691994	female	31	0
691306	female	25	0
704871	female	35	0
606565	female	31	0
697474	female	32	0
693974	female	28	0
513230	female	25	0
709378	female	27	0
705613	female	31	0
706870	female	24	0
529638	female	29	0
694766	female	26	0
425490	female	36	0
698700	female	25	0
709663	female	29	0
690600	female	28	0
696859	female	37	0
705881	female	40	0
0096066781	female	31	0
698730	female	26	0
687440	female	31	0
687453	female	24	0
685917	female	28	0
689699	female	40	0
686379	female	34	0
695142	female	34	0
709915	female	40	0
688879	female	27	0
691341	female	28	0
702702	female	26	0
454269	female	35	0
624213	female	37	0
686884	female	27	0
0096052369	female	34	0
685401	female	28	0
0096067936	female	25	0
610505	female	32	0
663352	female	23	0
686274	female	22	0
355627	female	26	0
702316	female	25	0
709594	female	31	0
691722	female	27	0
0096086303	female	30	0
702699	female	28	0
693410	female	21	0
706683	female	26	0
702817	female	27	0
489195	female	34	0
701639	female	23	0
0096001893	female	33	0
452463	female	35	0
700637	female	26	0
645108	female	31	0
503776	female	33	0
707906	female	32	0
602999	female	24	0
698159	female	34	0
0096069300	female	29	0
0096001738	female	33	0
520329	female	38	0
698876	female	30	0
702809	female	26	0
690314	female	27	0
683336	female	33	0
564819	female	33	0
699219	female	33	0
686644	female	39	0
702421	female	26	0
690353	female	30	0
687023	female	29	0
706081	female	32	0
701769	female	27	0
686303	female	30	0
694260	female	28	0
571974	female	29	0
707690	female	26	0
699791	female	18	0
703532	female	28	0
688252	female	35	0
703934	female	22	0
702676	female	27	0
685191	female	30	0
686922	female	25	0
693509	female	27	0
688630	female	36	0
685599	female	34	0
6001840029	female	32	0
702007	female	27	0
685520	female	29	0
700342	female	37	0
704759	female	27	0
707575	female	22	0
694817	female	25	0
696354	female	27	0
642266	female	34	0
710788	female	29	0
686089	female	24	0
694991	female	27	0
570855	female	30	0
695285	female	29	0
699726	female	28	0
687897	female	25	0
667494	female	30	0
702247	female	30	0
690270	female	33	0
692578	female	35	0
706395	female	28	0
693918	female	20	0
620295	female	27	0
688526	female	29	0
699191	female	25	0
8307310802	female	32	0
700478	female	38	0
688120	female	32	0
548185	female	31	0
710594	female	33	0
694523	female	29	0
702485	female	37	0
698625	female	35	0
686713	female	33	0
710541	female	30	0
705503	female	35	0
703375	female	27	0
300122	female	35	0
705578	female	28	0
697494	female	30	0
699723	female	29	0
628174	female	22	0
700021	female	32	0
562125	female	34	0
8204290602	female	34	0
696125	female	26	0
703001	female	42	0
692908	female	21	0
705125	female	37	0
699310	female	30	0
508583	female	36	0
624876	female	36	0
654728	female	26	0
662197	female	29	0
703382	female	31	0
706940	female	26	0
438506	female	38	0
685971	female	32	0
707561	female	32	0
690189	female	29	0
698353	female	27	0
570255	female	34	0
689571	female	30	0
686448	female	25	0
701688	female	34	0
C0051314	female	32	0
453292	female	32	0
701573	female	35	0
696175	female	31	0
687056	female	20	0
684878	female	33	0
692133	female	28	0
561634	female	28	0
690723	female	31	0
694739	female	25	0
686959	female	36	0
465444	female	36	0
685499	female	27	0
707568	female	29	0
688387	female	26	0
547725	female	27	0
688665	female	29	0
698842	female	23	0
706876	female	28	0
0096005512	female	31	0
687432	female	27	0
703814	female	30	0
704392	female	39	0
629012	female	40	0
700222	female	30	0
693349	female	27	0
700069	female	32	0
700275	female	32	0
708198	female	24	0
644756	female	32	0
695995	female	32	0
695546	female	27	0
528319	female	30	0
710159	female	28	0
700362	female	22	0
706132	female	28	0
681715	female	24	0
701799	female	32	0
700514	female	27	0
691844	female	29	0
508866	female	30	0
508866	female	31	0
545582	female	33	0
708764	female	24	0
692941	female	22	0
683165	female	24	0
550701	female	22	0
701526	female	29	0
696459	female	33	0
687475	female	33	0
699084	female	32	0
701282	female	33	0
707470	female	26	0
707555	female	29	0
697298	female	27	0
689838	female	22	0
694488	female	27	0
709349	female	25	0
693072	female	25	0
6001080024	female	31	0
701895	female	35	0
479526	female	31	0
686287	female	29	0
701318	female	24	0
0098003479	female	31	0
701270	female	26	0
656400	female	26	0
688430	female	25	0
578247	female	38	0
700573	female	30	0
686965	female	33	0
689779	female	34	0
706214	female	27	0
695942	female	34	0
699189	female	33	0
700344	female	36	0
701281	female	34	0
701152	female	28	0
699037	female	28	0
687560	female	21	0
695598	female	36	0
702211	female	34	0
532607	female	37	0
710484	female	30	0
0096050547	female	41	0
578534	female	29	0
699802	female	31	0
703181	female	26	0
697458	female	26	0
694096	female	32	0
691617	female	29	0
691199	female	28	0
654317	female	23	0
709812	female	21	0
693234	female	21	0
702095	female	28	0
572553	female	27	0
702503	female	38	0
695454	female	27	0
710369	female	26	0
684879	female	23	0
703492	female	27	0
560811	female	30	0
698619	female	28	0
690380	female	26	0
685471	female	28	0
705522	female	28	0
686458	female	28	0
686036	female	27	0
703180	female	26	0
697699	female	29	0
693521	female	26	0
696678	female	38	0
706653	female	30	0
685386	female	29	0
530014	female	28	0
691988	female	41	0
485197	female	34	0
690671	female	24	0
692711	female	26	0
701855	female	32	0
688018	female	27	0
698142	female	28	0
700604	female	24	0
700244	female	29	0
688240	female	34	0
701450	female	25	0
685713	female	21	0
695363	female	24	0
689002	female	36	0
513408	female	31	0
708032	female	30	0
698594	female	23	0
687304	female	34	0
709100	female	20	0
711330	female	24	0
696380	female	25	0
701188	female	31	0
0096058203	female	29	0
504996	female	22	0
709314	female	25	0
689268	female	28	0
688649	female	29	0
572388	female	31	0
695215	female	29	0
