# Supplementary material for: Candiduria in hospitalized patients: an investigation with the Sysmex UF-1000i urine analyzer
Source: PeerJ. 2019 May 20;7:e6935. doi: 10.7717/peerj.6935 (PMC6532615; doi:10.7717/peerj.6935)
Supplement: Data S1 — This dataset including 4 files named A, B, C and D. (A) indicates the urine YLC counts in patients admitted in internal wards; (B) indicates the urine YLC counts in patients admitted in surgery wards; (C) indicates the performance of YLCs in screening candiduria, based on which we draw the ROC curve and determined the YLC cut-off value. (D) indicates risk factors and outcome of ICU patients with/without candiduria, N means No, Y means Yes. [file peerj-07-6935-s001.zip › raw dataset/C.xls]

## Sheet: culture YLC positive urine
Date	Sample No.	Patient ID	Gender	Age	YLC count	Sendiment microscopy	Urine culture
10.13	64	713598	female	1天	83.9	N	N
	83	504141	male	57	8.8	N	N
10.14	302	713580	male	17	127.4	N	N
	327	713588	female	13	39.3	N	N
	346	713427	male	74	272.2	N	N
	372	276425	male	48	45.3	N	N
10.17	63	97011419	female	36	12.8	N	N
	406	713258	male	41	10.4	N	N
	418	182765	male	84	34	N	N
	421	344411	female	43	43.4	N	N
	339	667101	male	55	23	N	N
	388	714026	female	26	27.3	N	N
10.22	329	335474	male	88	7.3	N	N
	348	713258	male	41	9.8	N	N
10.24	305	474301	male	82	30.5	N	N
	308	714325	male	62	28.7	N	N
	377	299582	male	91	1.7	N	N
	72	714368	female	22	8.3	N	N
	47	714492	female	54	67.1	N	N
	105	268786	male	91	1	N	N
10.27	306	696839	male		57.6	N	N
10.28	311	714604	female	45	25.1	N	N
11.3	352	711091	female	50	40.3	N	N
	331	715224	male	46	62.5	N	N
	135	694155	female	65	65.8	N	N
	71	00960709976	male	20	61.6	N	N
11.1	323	715453	female	73	26.2	N	N
	331	121432	male	86	2	N	N
	55	581588	male	82	13.7	N	N
11.12	316	715674	female	25	42	N	N
	338	715765	male	82	29.4	N	N
11.16	335	2802010003	male	88	19.9	N	N
	59	712576	female	72	16.2	N	N
	60	715951	male	46	87.2	N	N
11.17	304	714226	female	30	66.9	N	N
	115	615219	male	60	29.9	N	N
11.2	316	0099016838	male	32	62.3	N	N
	356	716194	female	66	12.1	N	N
11.21	320	0099016838	male	32	163.9	N	N
	334	672538	female	51	44.6	N	N
	53	716236	female	65	16.7	N	N
	66	561241	male	81	9.7	N	N
	306	452677	female	69	224.2	N	N
	354	716328	female	33	62.5	N	N
	372	670483	male	78	68.4	N	N
	377	378631	female	85	46.1	N	N
	382	715795	female	51	33.2	N	N
	376	446063	male	75	48.4	N	N
	74	715631	female	36	431.5	N	N
	64	614883	female	55	9.4	N	N
	61	716686	female	19	32.8	N	N
	304	335474	male	88	15.5	N	N
	317	716687	female	0	69	N	N
11.27	326	710100	male	59	23	N	N
	335	716662	male	49	60.8	N	N
	338	711003	male	48	62.1	N	N
	321	451185	female	37	4.1	N	N
	311	717063	female	63	39.6	N	N
12.2	311	717049	female	21	74.2	N	N
12.3	308	80496	male	95	21.4	N	N
	341	0099016838	male	32	70.1	N	N
	356	713117	male	64	49	N	N
	56	517251	male	72	705.3	N	N
12.5	349	717188	male	48	83.3	N	N
	360	717121	female	77	140.1	N	N
	83	593421	female	35	19.9	N	N
	86	717284	female	1天	45.1	N	N
12.6	332	717309	female	36	31.9	N	N
	117	523180	male	64	10.4	N	N
	361	508206	female	73	16	N	N
	366	711016	male	63	49.7	N	N
	18	710019	female	60	67.9	N	N
	314	166852	female	68	27	N	N
	357	717760	male	62	22.6	N	N
	364	99044821	female	32	10.2	N	N
	366	717783	female	2天	54	N	N
	92	3208200001	male	84	22.5	N	N
	376	2801010003	male	88	37.6	N	N
	320	713980	male	58	40.5	N	N
11.1	329	714884	male	81	37.8	N	N
	375	715532	male	1月	44.4	N	N
	319	715473	male	29	149.2	N	N
	352	716234	female	42	88.4	N	N
	65	197500	male	90	18.7	N	N
	91	532217	male	80	32.1	+	C. tropicalis
	56	716495	female	37	82	+	C. albicans
	379	713840	female	68	157.4	+	C. glabrata
	343	717784	female	17	26	+	C. tropicalis
	317	709747	female	65	23	+	C. parapsilosis
	68	125783	male	70	213.4	+	C. glabrata
10.18	320	713884	female	49	341.6	+	C. glabrata
	394	711788	male	48	278.1	+	C. tropicalis
	419	543149	female	89	204	+	C. glabrata
	309	176263	male	84	18.8	+	C. tropicalis
	316	713884	female	49	159.7	+	C. glabrata
	339	712794	male	67	18	+	Candida lusitaniae
	71	713984	male	64	190.4	+	C. glabrata
	116	314749	male	87	460.4	+	C. albicans
10.2	329	390513	female	81	20.8	+	C. albicans
	376	692169	female	32	53	+	C. glabrata, C. tropicalis
	386	714002	female	50	42.4	+	C. krusei
	131	712667	female	21天	25.6	+	C. glabrata
10.21	307	148476	male	86	518.8	+	C. tropicalis
10.23	307	390513	female	81	27.8	+	C. albicans
	351	526772	female	36	92.9	+	C. albicans
	359	498037	male	78	4254.8	+	C. albicans
	360	712773	male	54	214	+	C. tropicalis
	320	714346	female	76	528	+	C. albicans
10.25	325	713884	female	49	100.4	+	C. glabrata
	329	568055	female	85	1356.9	+	C. tropicalis
	374	3208200001	male	84	25.1	+	C. glabrata
	387	712521	male	63	13.7	+	C. albicans
	77	227432	male	86	13.5	+	C. glabrata, C. tropicalis
	85	714448	male	3	17	+	C. albicans, C. tropicalis
10.26	335	481070	male	35	56.4	+	C. albicans
	357	699245	female	29	30.1	+	C. glabrata
	76	714068	male	69	390.1	+	C. glabrata
	95	42164	male	87	331.1	+	C. tropicalis
	312	714639	female	1天	85.2	+	C. glabrata
	315	713884	female	49	218.9	+	C. glabrata
	319	568055	female	85	206.2	+	C. tropicalis
	321	714430	male	66	439.9	+	C. parapsilosis
	336	134694	male	88	91.2	+	C. albicans
	339	148476	male	86	906	+	C. tropicalis
10.31	324	543149	female	89	912	+	C. glabrata
	341	498037	male	78	702.9	+	C. albicans
	344	713884	female	49	313.8	+	C. glabrata
11.2	307	148476	male	86	281.5	+	C. tropicalis
11.4	71	042164	male	87	141.2	+	C. tropicalis,C. albicans
11.5	343	715200	female	49	32.3	+	C. krusei
11.6	320	712462	female	61	93.1	+	C. albicans
	335	713640	female	36	13.9	+	C. albicans
11.7	308	714376	female	65	1196.9	+	C. tropicalis
11.8	337	632729	male	61	26.9	+	Candida guilliermondii
11.9	304	714993	male	65	412.2	+	C. albicans
	368	273148	male	85	29.7	+	C. glabrata
	78	372845	male	87	20.8	+	C. tropicalis
	79	266215	male	93	216	+	C. tropicalis
	367	692006	female	91	202.8	+	C. glabrata, C. albicans
	374	713741	male	37	18073.3	+	C. tropicalis
	45	579865	male	69	3237.8	+	C. glabrata
11.11	308	711875	female	51	66.2	+	C. tropicalis
	320	991018111	male	53	48	+	C. parapsilosis
	87	130670	male	87	33.4	+	Candida pseudotropicalis
	318	715401	male	83	675.9	+	C. tropicalis
	336	222006	male	96	214.6	+	C. tropicalis
	353	182765	male	84	137	+	C. albicans
	51	465281	male	76	106.1	+	C. glabrata
11.14	316	715017	female	34	1572.6	+	C. albicans
11.15	318	707154	female	51	106.1	+	C. glabrata, C. tropicalis
	322	429026	male	83	682.5	+	C. albicans
	384	715448	female	61	8412.2	+	C. tropicalis
	385	715553	female	62	133.7	+	C. tropicalis
	104	386287	male	88	13.7	+	Candida guilliermondii
	370	711734	female	64	1110.6	+	C. albicans, C. glabrata
	372	712462	female	61	50.5	+	C. albicans
	58	540763	female	85	6675.6	+	C. glabrata
	342	715448	female	61	3082.2	+	C. tropicalis
	76	314793	female	79	6357.5	+	C. tropicalis
11.18	311	692006	female	91	96	+	C. glabrata
	368	3208200001	male	84	79.8	+	C. glabrata
	340	716198	male	71	158.4	+	C. albicans
	351	715401	male	83	140.4	+	C. glabrata
	352	700662	male	62	43.7	+	C. glabrata
	355	716218	female	31	138.2	+	C. glabrata
	332	518269	female	72	96.8	+	C. glabrata, C. tropicalis
11.22	301	716365	male	75	366.2	+	C. glabrata
	369	716375	female	49	61.5	+	C. glabrata
11.23	318	716405	female	67	162.9	+	C. albicans, C. krusei
	371	235344	male	97	3474.2	+	C. tropicalis
	372	716375	female	49	384.8	+	C. glabrata
11.24	302	716442	female	7天	79.2	+	C. glabrata
	333	711734	female	64	53.1	+	C. glabrata, C. tropicalis
11.26	49	716601	female	44	396.9	+	C. glabrata
	328	716647	female	31	15.7	+	C. glabrata
	359	429026	male	83	30.7	+	C. albicans
11.30	108	29160	male	87	2955.1	+	C. tropicalis
	109	716884	male	72	40.3	+	C. albicans, C. glabrata
	317	530472	male	78	133.8	+	C. tropicalis
	329	715993	male	32	303.9	+	C. glabrata
	351	714885	male	63	85.3	+	C. tropicalis, C. albicans
	389	042164	male	87	1503	+	C. tropicalis
12.1	71	29160	male	87	2955.1	+	C. tropicalis
	306	682727	female	82	78.7	+	C. glabrata
	330	210867	male	89	488.2	+	C. krusei
	337	717029	female	1天	689	+	C. albicans
	380	711734	female	64	789.2	+	C. glabrata
	342	277199	male	83	7254.6	+	Saccharomyces cerevisiae
	350	256470	female	86	504.7	+	C. glabrata, C. albicans
	78	042164	male	87	175.7	+	C. tropicalis
	385	717052	female	72	835.9	+	C. albicans
12.7	311	409568	male	86	115.5	+	C. krusei
	326	711875	female	51	40.3	+	C. tropicalis
	107	717467	female	64	37.6	+	C. glabrata
12.8	360	618632	female	56	431.4	+	C. glabrata
	74	042164	male	87	395.8	+	C. tropicalis
12.12	311	229471	male	89	19.9	+	C. albicans
	100	207897	female	89	34.9	+	C. tropicalis
	72	96085640	male	29	13.4	+	C. glabrata
	361	713487	female	61	593.2	++	C. tropicalis
	318	134694	male	88	224.4	++	C. albicans
	102	42164	unknown	unknown	1176.3	+++	C. tropicalis
10.19	308	227432	male	86	6847.2	+++	C. tropicalis

## Sheet: culture YLC neg urine
Date	sample No.	YLC counts	sediment microscpy	urine culture
11.28	71	0	-	-
	72	0	-	-
	73	0	-	-
	74	0	-	-
	91	0	-	-
	92	0	-	-
	93	0	-	-
	94	0	-	-
	95	0	-	-
	107	0	-	-
11.30	96	0	-	-
	97	0	-	-
	98	0	-	-
	99	0	-	-
	100	0	-	-
	104	0	+	C. albicans
	391	0	-	-
	392	0	-	-
12.1	303	0	-	-
	304	0	+	C. glabrata
	314	0	-	-
	315	0	-	-
	335	0	-	-
	332	0	-	-
	41	0	-	-
	42	0	-	-
	43	0	-	-
12.2	367	0	-	-
	368	0	-	-
	369	0	-	C. parapsilosis
	370	0	-	-
	66	0	-	-
	67	0	-	-
	68	0	-	-
	69	0	-	-
	70	0	-	-
	71	0	-	-
12.3	68	0	-	-
	71	0	-	-
	75	0	-	-
	79	0	-	-
	61	0	-	-
	62	0	-	-
	67	0	-	-
12.4	43	0	-	-
	44	0	-	-
	45	0	+	C. glabrata
	48	0	-	-
	49	0	-	-
	51	0	-	-
	52	0	-	-
	53	0	-	-
	54	0	-	-
	59	0	-	-
	60	0	-	-
	61	0	-	-
12.5	305	0	-	-
	319	0	-	-
	321	0	-	-
	333	0	-	C. tropicalis
	340	0	-	-
	351	0	-	-
	90	0	-	-
12.6	381	0	-	-
	401	0	-	-
	406	0	-	-
	408	0	-	-
	407	0	-	-
12.7	111	0	-	-
	112	0	-	-
	113	0	-	-
	114	0	-	-
	115	0	-	-
	128	0	-	-
	306	0	-	-
	310	0	-	-
12.8	301	0	-	-
	305	0	-	-
	311	0	-	-
	321	0	-	-
	331	0	-	-
	341	0	-	-
	351	0	+	C. tropicalis
	71	0	-	-
	72	0	-	-
	73	0	-	-
12.12	361	0	-	-
	362	0	-	-
	363	0	-	-
	365	0	+	-
	371	0	-	-
	372	0	-	-
	373	0	-	-
	374	0	-	-
	68	0	+	C. krusei
	69	0	-	-
	70	0	-	-
	71	0	-	-
	72	0	-	-
	73	0	+	C. albicans
	74	0	-	-
	75	0	-	-
12.13	301	0	-	-
	302	0	-	-
	303	0	-	-
	311	0	-	-
	312	0	-	-
	313	0	-	-
	321	0	-	-
	322	0	-	-
	323	0	-	-
	331	0	-	-
	332	0	-	-
	333	0	-	-
