# Supplementary material for: Candiduria in hospitalized patients: an investigation with the Sysmex UF-1000i urine analyzer
Source: PeerJ. 2019 May 20;7:e6935. doi: 10.7717/peerj.6935 (PMC6532615; doi:10.7717/peerj.6935)
Supplement: Data S1 — This dataset including 4 files named A, B, C and D. (A) indicates the urine YLC counts in patients admitted in internal wards; (B) indicates the urine YLC counts in patients admitted in surgery wards; (C) indicates the performance of YLCs in screening candiduria, based on which we draw the ROC curve and determined the YLC cut-off value. (D) indicates risk factors and outcome of ICU patients with/without candiduria, N means No, Y means Yes. [file peerj-07-6935-s001.zip › raw dataset/D.xls]

## Sheet: Sheet2
patient ID	gender	age(years)	candiduria	outcome	antifungal therapy	catheter	antibiotics	Parenteral nutrition	age >60	Abdominal surgery	Malignancy	Diabetes	Renal failure	Immunosuppressive treatment
527442	female	83	Y	death	N	Y	Y	Y	Y	N	N	N	Y	N
229672	female	53	Y	death	N	Y	Y	Y	N	N	N	Y	N	N
557959	female	82	Y	death	N	N	Y	Y	Y	N	Y	N	N	N
684108	female	67	Y	discharge	N	Y	Y	Y	Y	N	N	Y	Y	N
423467	male	84	Y	death	N	Y	Y	N	Y	N	N	Y	Y	N
688869	male	82	Y	discharge	N	N	Y	N	Y	N	N	Y	N	N
686086	male	39	Y	discharge	N	Y	Y	N	N	Y	N	N	Y	N
703477	male	76	Y	discharge	N	N	N	N	Y	Y	N	N	N	N
477280	male	62	Y	discharge	N	N	Y	Y	Y	N	N	Y	Y	N
633863	female	51	Y	death	N	Y	Y	Y	N	N	N	Y	Y	N
518573	female	38	Y	death	N	N	Y	Y	N	N	N	N	N	N
496464	male	78	Y	discharge	N	Y	Y	Y	Y	Y	N	N	N	N
682985	female	87	Y	discharge	N	Y	Y	N	Y	N	N	N	Y	N
663073	female	43	Y	death	N	Y	Y	N	N	N	Y	N	Y	Y
694011	female	45	Y	discharge	Y	N	N	N	N	N	N	N	N	N
365930	male	87	Y	death	Y（blood culture positive）	N	N	N	Y	N	N	N	N	N
702215	male	65	Y	discharge	N	N	Y	Y	Y	N	N	N	N	N
564642	male	84	Y	discharge	N	Y	Y	Y	Y	N	N	N	N	N
469529	female	78	Y	death	N	Y	Y	Y	Y	Y	N	Y	Y	N
673880	male	57	Y	death	N	N	Y	Y	N	N	N	Y	Y	N
687881	female	58	Y	discharge	N	N	N	N	N	N	Y	N	N	Y
655804	male	74	Y	discharge	N	Y	Y	N	Y	N	N	Y	Y	N
700798	male	91	Y	discharge	N	N	Y	N	Y	N	Y	N	N	N
262498	female	50	Y	discharge	N	Y	Y	Y	Y	N	N	Y	Y	N
389177	male	87	Y	death	N	Y	Y	Y	Y	N	Y	N	N	N
431419	male	61	Y	discharge	N	N	N	N	Y	N	N	N	Y	N
640976	female	83	Y	discharge	N	Y	Y	N	Y	N	N	N	N	N
446205	male	88	Y	death	N	N	Y	Y	Y	N	N	N	Y	N
707460	female	34	Y	discharge	N	N	Y	Y	N	N	N	N	N	N
705457	female	68	Y	discharge	N	Y	Y	Y	Y	N	N	Y	N	N
423802	female	91	Y	discharge	N	Y	Y	Y	Y	N	N	N	Y	N
538072	male	80	Y	discharge	N	N	Y	N	Y	N	N	N	N	N
679805	male	66	Y	discharge	N	Y	Y	Y	Y	N	N	N	Y	N
686673	male	37	Y	discharge	N	N	Y	N	N	N	N	Y	Y	N
687044	male	81	Y	discharge	N	Y	Y	Y	Y	N	Y	N	N	N
131839	male	86	Y	death	N	Y	Y	Y	Y	N	N	Y	Y	N
451541	male	67	Y	discharge	Y	Y	Y	N	Y	N	N	Y	N	N
689738	female	62	Y	discharge	Y	Y	Y	Y	Y	N	N	N	N	N
172726	male	89	N	discharge		Y	N	N	Y	N	N	N	N	N
704502	male	52	N	discharge		Y	Y	N	N	N	N	N	N	N
693797	male	50	N	discharge		N	Y	N	N	N	N	N	N	N
534605	female	25	N	discharge		Y	Y	N	N	N	N	N	N	N
397799	female	79	N	discharge		Y	Y	Y	Y	N	N	N	Y	N
701099	female	71	N	discharge		N	Y	N	Y	N	N	Y	Y	N
704169	male	28	N	discharge			Y	N	N	N	Y	N	N	N
703478	male	83	N	discharge		N	Y	N	Y	N	N	N	N	N
705960	male	60	N	discharge		Y	Y	Y	Y	N	N	Y	Y	N
572812	male	76	N	death		Y	Y	Y	Y	N	N	Y	Y	N
579191	male	79	N	death		Y	Y	N	Y	N	N	N	Y	N
535612	male	73	N	discharge		N	Y	N	Y	N	N	N	N	N
313583	female	88	N	discharge		N	Y	N	Y	N	Y	Y	N	N
704752	female	26	N	discharge		N	Y	N	N	N	N	N	N	N
539796	female	58	N	discharge		Y	Y	N	N	N	N	Y	Y	N
706897	female	76	N	discharge		Y	Y	Y	Y	Y	N	N	N	N
693513	female	70	N	discharge		N	Y	Y	Y	N	N	N	N	N
692020	female	60	N	discharge		N	Y	N	Y	N	N	Y	N	N
591784	male	79	N	discharge		N	N	Y	Y	N	N	Y	N	N
699734	male	78	N	death		Y	Y	N	Y	N	N	Y	N	N
694552	female	67	N	death		Y	Y	Y	Y	N	N	N	N	N
142305	male	84	N	death		N	Y	Y	Y	N	N	N	Y	N
692474	female	83	N	discharge		N	Y	Y	Y	N	N	Y	N	N
427854	female	85	N	discharge		N	Y	Y	Y	N	N	N	Y	N
691707	female	70	N	death		N	Y	Y	Y	N	N	N	Y	N
691099	male	87	N	discharge		Y	Y	Y	Y	N	N	N	N	N
690153	female	85	N	discharge		N	Y	Y	Y	N	N	N	N	N
0097003445	male	36	N	discharge		N	N	N	N	N	N	N	N	N
688616	male	75	N	discharge		Y	Y	Y	Y	N	N	Y	Y	N
700303	male	48	N	discharge		Y	Y	Y	N	N	N	N	N	N
619620	male	82	N	discharge		Y	N	Y	Y	N	N	N	N	N
486464	female	66	N	discharge		Y	Y	Y	Y	N	N	N	N	N
646185	male	41	N	discharge		N	N	Y	N	N	N	N	Y	N
695064	female	83	N	discharge		N	Y	Y	Y	N	N	N	N	N
700376	male	31	N	discharge		Y	Y	Y	N	Y	N	N	N	N
694562	female	35	N	discharge		N	Y	N	N	Y	N	N	N	N
588143	female	90	N	discharge		Y	Y	Y	Y	N	N	Y	Y	N
694578	male	59	N	discharge		N	Y	Y	N	N	Y	N	N	N
702474	female	35	N	discharge		N	N	N	N	N	N	N	N	N
703174	female	83	N	discharge		N	Y	Y	Y	N	Y	Y	N	N
693470	male	73	N	discharge		Y	N	Y	Y	N	N	N	Y	N
565015	male	53	N	death		N	Y	N	N	N	Y	Y	N	N
695981	male	87	N	discharge		N	Y	N	Y	N	N	Y	Y	N
694931	male	70	N	discharge		N	N	N	Y	N	N	Y	N	N
589735	male	73	N	death		Y	Y	Y	Y	N	N	N	N	N
0096018982	male	22	N	discharge		N	N	N	N	N	N	N	N	N
687312	female	62	N	discharge		Y	N	Y	Y	N	N	N	N	N
456118	male	70	N	discharge		N	Y	N	Y	N	N	Y	N	N
702755	female	43	N	discharge		N	Y	Y	N	N	N	Y	Y	N
685019	female	75	N	discharge		N	Y	Y	Y	N	N	N	N	N
688247	female	74	N	discharge		Y	Y	Y	Y	Y	N	N	N	N
687758	female	77	N	discharge		N	N	N	Y	N	N	N	N	N
687204	male	21	N	discharge		N	Y	Y	N	N	N	N	Y	N
702994	male	30	N	discharge		N	Y	Y	N	N	N	N	N	N
123563	female	96	N	discharge		Y	Y	N	Y	N	N	N	N	N
483869	male	67	N	death		N	Y	N	Y	N	N	Y	Y	N
699812	male	18	N	discharge		N	Y	Y	N	N	N	N	N	N
438206	female	84	N	discharge		N	Y	Y	Y	N	N	N	Y	N
688720	female	74	N	discharge		N	Y	N	Y	N	N	N	N	N
4604010001	male	69	N	discharge		N	N	N	Y	N	Y	Y	N	Y
216263	female	80	N	discharge		N	Y	N	Y	N	N	Y	N	N
692788	female	60	N	discharge		N	Y	N	Y	N	N	N	N	N
696152	female	78	N	discharge		N	Y	N	Y	N	N	N	N	N
685510	male	66	N	discharge		N	Y	Y	Y	Y	N	N	N	N
625457	male	34	N	discharge		N	Y	Y	N	N	N	Y	N	N
701915	female	28	N	discharge		N	Y	Y	N	N	N	N	N	N
680002	male	61	N	discharge		N	N	N	Y	N	N	N	Y	N
349204	male	84	N	discharge		N	Y	N	Y	N	N	Y	N	N
97011676	male	24	N	discharge		Y	Y	Y	N	N	N	N	N	N
693792	female	85	N	discharge		Y	Y	Y	Y	Y	N	Y	Y	N
576300	female	86	N	discharge		Y	N	N	Y	N	Y	N	N	N
696462	male	31	N	discharge		N	Y	N	N	N	N	N	N	N
686570	female	49	N	discharge		N	N	Y	N	N	N	N	N	N
684342	male	71	N	discharge		Y	Y	Y	Y	N	N	N	Y	N
699124	female	85	N	discharge		Y	Y	N	Y	N	N	Y	N	N
359581	male	82	N	discharge		N	Y	N	Y	N	N	Y	Y	N
697099	female	34	N	discharge		Y	Y	Y	N	N	N	N	N	N
688992	female	41	N	discharge		N	Y	Y	N	N	Y	N	N	N
695179	male	63	N	discharge		N	Y	N	Y	N	Y	N	N	N
163028	female	83	N	death		N	Y	N	Y	N	N	N	Y	N
686763	female	32	N	discharge		N	Y	Y	N	N	N	N	N	N
709845	male	28	N	discharge		N	N	N	N	N	N	N	N	N
681551	female	75	N	discharge		N	Y	N	Y	N	N	N	N	N
413377	female	76	N	discharge		N	Y	Y	Y	N	N	Y	Y	N
669473	male	64	N	discharge		N	N	N	Y	N	N	Y	N	N
398499	male	77	N	discharge		N	Y	N	Y	N	N	N	Y	N
688016	male	72	N	discharge		N	Y	Y	Y	N	N	N	N	N
96066781	female	31	N	discharge		Y	Y	Y	N	N	N	N	Y	N
638887	female	76	N	discharge		N	N	N	Y	N	N	N	N	N
704990	male	77	N	discharge		N	Y	Y	Y	N	N	N	N	N
688567	female	69	N	discharge		N	Y	Y	Y	N	N	N	N	N
700755	male	66	N	discharge		N	Y	Y	Y	N	N	N	Y	N
230532	male	64	N	discharge		Y	Y	Y	Y	N	N	N	N	N
709450	male	57	N	discharge		Y	Y	Y	N	N	N	N	Y	N
695569	male	30	N	discharge		N	Y	N	N	N	N	N	Y	N
608495	male	78	N	discharge		N	Y	Y	Y	N	N	N	N	N
389314	male	81	N	discharge		N	Y	N	Y	N	N	Y	Y	N
692092	male	51	N	discharge		N	Y	N	N	N	N	N	Y	N
688046	male	49	N	discharge		N	N	N	N	N	N	N	N	N
693423	male	63	N	discharge		N	Y	Y	Y	N	N	N	Y	N
701269	female	69	N	discharge		Y	Y	Y	Y	N	N	N	N	N
692388	male	63	N	discharge		N	Y	Y	Y	N	N	Y	N	N
694971	female	57	N	discharge		N	Y	Y	N	N	N	N	N	N
710196	male	70	N	discharge		N	Y	N	Y	N	N	N	N	N
529264	male	60	N	discharge		N	Y	N	Y	N	Y	N	N	Y
700225	male	82	N	discharge		Y	Y	Y	Y	N	N	N	N	N
703594	female	32	N	discharge		N	Y	Y	N	N	N	N	N	N
695271	female	84	N	discharge		N	Y	Y	Y	N	N	Y	Y	N
157130	male	73	N	death		Y	Y	Y	Y	N	N	N	Y	N
682369	male	73	N	discharge		N	Y	N	Y	N	Y	N	N	Y
491006	female	88	N	discharge		Y	Y	N	Y	N	N	N	N	N
692693	male	53	N	death		N	Y	N	N	N	N	Y	Y	N
694984	female	35	N	discharge		N	Y	N	N	N	N	N	N	N
689407	male	64	N	discharge		N	Y	Y	Y	N	N	N	N	N
518308	female	68	N	discharge		Y	Y	N	Y	N	N	Y	N	N
242369	female	65	N	discharge		N	Y	N	Y	N	N	Y	Y	N
689771	female	70	N	discharge		N	Y	N	Y	N	N	N	Y	N
685683	female	77	N	discharge		Y	Y	Y	Y	N	N	N	N	N
698243	male	64	N	discharge		N	Y	Y	Y	N	N	N	N	N
695148	female	20	N	discharge		Y	Y	Y	N	N	N	N	N	N
690478	female	60	N	discharge		Y	Y	Y	Y	N	N	N	N	N
336561	female	90	N	discharge		N	Y	Y	Y	N	N	N	N	N
054808	female	88	N	discharge		N	Y	Y	Y	N	Y	N	N	N
688930	female	62	N	discharge		N	Y	Y	Y	Y	N	Y	N	N
702877	male	34	N	discharge		N	Y	N	N	Y	N	N	N	N
135579	male	88	N	death		N	Y	Y	Y	N	N	Y	Y	N
232922	male	61	N	discharge		N	Y	N	Y	N	N	N	N	N
698257	male	51	N	discharge		N	Y	N	N	N	N	N	Y	N
